# Supplementary material for: Targeted genomic capture and massively parallel sequencing to identify genes for hereditary hearing loss in middle eastern families
Source: Genome Biol. 2011 Sep 14;12(9):R89. doi: 10.1186/gb-2011-12-9-r89 (PMC3308052; doi:10.1186/gb-2011-12-9-r89)
Supplement: Additional file 1 — Table of human genes captured. [file gb-2011-12-9-r89-S1.XLS]

## Sheet: Table 1
Additional file 1 The human genes captured
Gene name	Chromosomal locus	Group*	Locus of recessive NSHL	Locus of dominant NSHL	Locus of X-linked NSHL	Human syndrome	Number of captured exons	Number of captured bp
ABR	17p13.3	mouse					25	7949
ACAN	15q26.1	mouse					18	10298
ACTG1	17q25.3	human NSHL		DFNA20/26			5	2403
ALDH1A2	15q21.3	mouse					15	4823
ALMS1	2p13	mouse					23	14785
AP3D1	19p13.3	mouse					31	7594
APAF1	12q23	mouse					27	9371
AQP4	18q11.2	mouse					5	5620
ATF2	2q32	mouse					14	3243
ATOH1	4q22	mouse					1	1146
ATP2B2	3p25.3	mouse					26	11324
ATP8B1	18q21.31	mouse					28	8203
AXIN1	16p13.3	mouse					11	4339
BARHL1	9q34	mouse					3	2150
BBS1	11q13.1	mouse					18	5064
BBS4	15q22.3	mouse					16	3787
BCR	22q11.23	mouse					23	8789
BDNF	11p13	mouse					21	12290
BMP4	14q22	mouse					5	2476
BSN	3p21.31	mouse					12	16930
BSND	1p32.1	mouse					4	1693
CACNA1D	3p14.3	mouse					50	11921
CACNB2	10p12	mouse					19	7531
CACNG2	22q13.1	mouse					4	1872
CASP3	4q34	mouse					8	3319
CCDC50	3q28	human NSHL		DFNA44			12	9920
CDH23	10q22.1	human NSHL and SHL	DFNB12			Usher, USH1D	67	19291
CDKN1B	12p13.1	mouse					3	2656
CDKN2D	19p13	mouse					2	1584
CELSR1	22q13.3	mouse					35	14224
CHD7	8q12.1	mouse					38	13520
CHRNA9	4p14	mouse					5	2297
CKB	14q32	mouse					6	2068
CLDN11	3q26.2	mouse					6	3893
CLDN14	21q22.13	human NSHL	DFNB29				7	2902
CLDN9	16p13.3	mouse					1	2131
CLIC5	6p21.1	mouse					7	6922
CLRN1 / USH3A	3q25	human SHL and mouse				Usher, USH3A	4	3503
COCH	14q12	human NSHL		DFNA9			12	3995
COL11A1	1p21	human SHL and mouse				Stickler, STL2	69	12950
COL11A2	6p21.32	human NSHL and SHL	DFNB53	DFNA13		Stickler, STL3	66	11951
COL2A1	12q13.11	human SHL and mouse				Stickler, STL1	54	9460
COL4A3	2q36	human SHL and mouse				Alport	53	12266
COL4A4	2q35	human SHL				Alport	49	14220
COL4A5	Xq22.3	human SHL				Alport	51	10569
COL9A1	6q12	human SHL and mouse				Stickler, STL3	38	7149
CPLX1	4p16.3	mouse					4	2463
CRYM	16p12.2	human NSHL		DFNA-			12	2640
DDR1	6p21.3	mouse					21	5719
DFNA5	7p15.3	human NSHL		DFNA5			11	3455
DFNB31 / WHRN	9q32	human NSHL and SHL	DFNB31			Usher, USH2D	13	5214
DFNB59 / PJVK	2q31.2	human NSHL	DFNB59				7	2088
DIAPH1	5q31.3	human NSHL		DFNA1			28	8058
DIO2	14q24.2	mouse					6	7755
DIO3	14q32	mouse					1	2183
DLX2	2q32	mouse					3	2546
DLX5	7q22	mouse					3	1665
DMD	Xp21.2	mouse					85	22591
DSPP	4q22.1	human NSHL		DFNA39			5	4734
DVL1	1p36	mouse					14	4126
DVL2	17p13.2	mouse					15	4231
DVL3	3q27	mouse					15	6276
EDN3	20q13.2	human SHL and mouse				Waardenburg, WS4	5	3062
EDNRB	13q22	human SHL and mouse				Waardenburg, WS4	8	5137
EPHB1	3q21	mouse					16	5969
EPHB2	1p36.1	mouse					16	6164
EPHB3	3q21	mouse					17	5514
ERBB4	2q33.3	mouse					28	14191
ESPN	1p36.31	human NSHL	DFNB36				13	4584
ESR2	14q23.2	mouse					11	4293
ESRRB	14q24.3	human NSHL	DFNB35				11	3903
EYA1	8q13.3	human SHL and mouse				Branchio-oto-renal, BOR1	18	6015
EYA4	6q23.2	human NSHL		DFNA10			21	7772
FABP4	8q21	mouse					4	1162
FAS	10q24.1	mouse					9	3417
FBXO2	1p36.22	mouse					5	2009
FGF3	11q13	mouse					3	1790
FGFR1	8p11.2	mouse					21	9181
FGFR2	10q26	mouse					21	7271
FGFR3	4p16.3	mouse					20	5976
FIGN	2q24.3	mouse					3	4778
FOXG1	14q13	mouse					1	2665
FOXI1	5q34	human SHL and mouse				Pendred, PDS	2	2457
FZD3	8p21	mouse					8	4558
FZD6	8q22.3	mouse					8	4579
GATA3	10p15	mouse					6	3554
GBX2	2q37	mouse					2	1497
GFI1	1p22	mouse					9	3638
GJB2	13q12.11	human NSHL	DFNB1	DFNA3			2	2493
GJB3	1p34.3	human NSHL		DFNA2			3	4644
GJB6	13q12.11	human NSHL	DFNB1B	DFNA3B			5	2971
GLI3	7p13	mouse					15	9427
GPR98 / VLGR1	5q13	human SHL and mouse				Usher, USH2C	90	26622
GPSM2	1p13.3	human NSHL	DFNB82				16	7351
GPX1	3p21.3	mouse					1	1262
GRHL2 / TFCP2L3	8q22.3	human NSHL		DFNA28			16	6523
GRID1	10q22	mouse					16	7145
GRXCR1	4p13	human NSHL	DFNB25				4	1313
GUSB	7q21.11	mouse					12	3268
HAL	12q22	mouse					20	4835
HES1	3q28	mouse					4	1777
HES5	1p36.32	mouse					3	1548
HGF	7q21.11	human NSHL	DFNB39				19	5821
HMX2	10q25.2	mouse					2	1790
HMX3	10q26.13	mouse					2	1235
HOXA1	7p15.3	mouse					2	2707
HOXA2	7p15	mouse					2	1939
HOXB1	17q21.3	mouse					2	1176
IFT88	13q12.1	mouse					28	5426
IGF1	12q22	mouse					6	8299
ITGA8	10p13	mouse					30	5691
JAG1	20p12.1	mouse					26	8093
JAG2	14q32	mouse					23	7176
KCNE1	21q22.12	human SHL and mouse				Jervell & Lange-Nielsen, JLNS2	6	4511
KCNJ10	1q22	mouse					2	4602
KCNMA1	10q22.3	mouse					31	17215
KCNQ1	11p15.5	human SHL and mouse				Jervell & Lange-Nielsen, JLNS1	17	4883
KCNQ4	1p34.2	human NSHL		DFNA2			14	3469
KIT	4q11	mouse					21	6875
KITLG	12q22	mouse (Kitl)					10	6242
LAMA2	6q22	mouse					65	14955
LARGE	22q12.3	mouse					17	5697
LFNG	7p22.2	mouse					13	4204
LHFPL5 / TMHS	6p21.31	human NSHL	DFNB66/67				4	2471
LMO4	1p22.3	mouse					5	5807
LMX1A	1q22	mouse					10	4526
LOXHD1	18q21.1	human NSHL and mouse			DFNB77		44	11385
LRIG3	12q14.1	mouse					20	5762
LRP2	2q24	mouse					79	22133
LRTOMT	11q13.4	human NSHL	DFNB63				11	6407
MAFB	20q11.2	mouse					1	3439
MAP1A	15q13	mouse (Mtap1a)					6	10760
MARVELD2 / MARVELD / TRIC	5q13.2	human NSHL	DFNB49				8	3833
MCOLN3	1p22.3	mouse					12	3846
MIR182	7q32.2	Included in DFNA50					1	191
MIR183	7q32.2	Included in DFNA50					1	191
MIR96	7q32.2	human NSHL		DFNA50			1	156
MITF	3p14.2	human SHL and mouse				Waardenburg, WS2A	13	6208
MKKS	20p12	mouse					7	3340
MOS	8q11	mouse					1	1121
MPV17	2p23.3	mouse					9	3024
MSX2	5q34	mouse					2	2369
MTAP	9p21.3	human NSHL		translocation			9	5810
MUTED	6p25.1	mouse					5	2672
MYH14	19q13.33	human NSHL		DFNA4			43	10395
MYH9	22q12.3	human NSHL		DFNA17			41	10825
MYO15A	17p11.2	human NSHL	DFNB3				64	17339
MYO1A	12q13.3	human NSHL		DFNA48			29	5888
MYO3A	10p12.1	human NSHL	DFNB30				35	8619
MYO6	6q14.1	human NSHL	DFNB37	DFNA22			35	11497
MYO7A	11q13.5	human NSHL and SHL	DFNB2	DFNA11		Usher, USH1B	50	11709
NAV2	11p15.1	mouse					40	14589
NDP	Xp11.4	human SHL and mouse (Ndph)				Norrie, NDP	3	2245
NEU1	6p21.3	mouse					6	2556
NEUROD1	2q32	mouse					2	2791
NEUROG1	5q23	mouse					1	1741
NF1	17q11.2	mouse					60	18270
NOTCH1	9q34.3	mouse					33	12043
NOX3	6q25.1	mouse					14	3177
NOXO1	16p13.3	mouse					7	2167
NR4A3	9q22	mouse					9	7042
NTF3	12p13	mouse					2	1557
NTN1	17p13	mouse					7	6520
NTRK2	9q22.1	mouse					23	18745
NTRK3	15q25	mouse					21	6795
OC90	8q24.22	mouse					14	2916
OTOA	16p12.2	human NSHL	DFNB22				30	6239
OTOF	2p23.3	human NSHL	DFNB9				47	11256
OTOG	11p15.1	mouse					22	6774
OTOP1	4p16.3	mouse					6	1841
OTX1	2p13	mouse					5	2570
OTX2	14q21	mouse					5	2651
PAX2	10q24	mouse					12	5180
PAX3	2q35	human SHL and mouse				Waardenburg, WS1	9	4837
PCDH15	10q21.1	human NSHL and SHL	DFNB23			Usher, USH1F	43	16347
PDZD7	10q24.31	human SHL digenic gene				Usher	13	3980
PHEX	Xp22.2	mouse					22	4641
PLDN	15q21.1	mouse					5	4345
PNOC	8p21	mouse					4	1518
POU1F1	3p11	mouse					6	1826
POU3F4	Xq21.1	human NSHL			DFNX2 (DFN3)		1	1588
POU4F3	5q31	human NSHL		DFNA15			2	1344
PROP1	5q35.3	mouse					3	1707
PRPS1	Xq22	human NSHL			DFNX1 (DFN2)		7	2722
PRRX1	1q24	mouse					5	4475
PRRX2	9q34.1	mouse					4	1631
PTK7	6p21.1	mouse					20	5869
PTPRQ	12q21.31	human NSHL	DFNB84				42	10952
RARA	17q21	mouse					11	5133
RARB	3p24	mouse					9	4102
RARG	12q13	mouse					11	4264
RASA1	5q13.3	mouse					25	6384
RDX	11q22.3	human NSHL	DFNB24				18	7050
S1PR2	19p13.2	mouse					2	3746
SCARB2	4q21.1	mouse					12	5720
SCRIB	8q24.3	mouse					33	8172
SERPINB6	6p25.2	human NSHL	DFNB91				8	2737
SIX1	14q23.1	human SHL and mouse				Branchio-oto-renal, BOS3	2	2848
SIX5	19q13.32	human SHL				Branchio-oto-renal, BOR2	3	3573
SLC12A2	5q23.3	mouse					27	9046
SLC12A6	15q13	mouse					28	10562
SLC12A7	5p15	mouse					24	7246
SLC17A8	12q23.1	human NSHL		DFNA25			12	4955
SLC19A2	1q23.3	mouse					6	4120
SLC1A3	5p13	mouse					10	5669
SLC26A4 / PENDRIN	7q22.3	human NSHL and SHL	DFNB4			Pendred, PDS	21	6629
SLC26A5 / PRESTIN	7q22.1	human NSHL	DFNB61				21	4582
SLC30A4	15q21.1	mouse					8	4929
SLC4A11	20p12	mouse					21	5227
SLC4A7	3p22	mouse					26	10143
SLC9A1	1p36.1	mouse					12	5543
SMS	Xp22.1	mouse					11	2578
SNAI2	8q11	human SHL and mouse				Waardenburg, WS2D	3	2341
SOBP	6q21	mouse					7	6794
SOD1	21q22.11	mouse					5	1368
SOX10	22q13.1	human SHL and mouse				Waardenburg, WS4	5	3703
SOX2	3q26.3	mouse					1	2581
SOX9	17q24.3	mouse					3	4169
SPRY2	13q31.1	mouse					2	2270
ST3GAL5	2p11.2	mouse					8	3096
STRC	15q15.3	human NSHL	DFNB16				29	7864
TBX1	22q11.21	mouse					11	3767
TBX10	11q13.2	mouse					7	2192
TCOF1	5q32	human SHL				Treacher Collins, TCOF1	28	8259
TECTA	11q23.3	human NSHL	DFNB21	DFNA8/12			23	8331
TGFA	2p13	mouse					6	4747
TGFB2	1q41	mouse					8	5885
THRA	17q11.2	mouse					11	4183
THRB	3p24.2	mouse					12	8654
TJP2	9q21.11	human NSHL		DFNA51			25	8642
TMC1	9q21.13	human NSHL	DFNB11	DFNA36			24	5145
TMIE	3p21.31	human NSHL	DFNB6				4	2185
TMPRSS3	21q22.3	human NSHL	DFNB8/10				13	3781
TNFRSF11B	8q24	mouse					5	2750
TPRN / C9orf75	9q34.3	human NSHL	DFNB79				3	2775
TRIOBP	22q13.1	human NSHL	DFNB28				32	14399
TRPV4	12q24.1	mouse					16	4534
TSHR	14q31	mouse					11	5692
TUB	11p15.5	mouse					15	7931
TYRP1	9p23	mouse					8	3523
UCN	2p23	mouse					2	777
USH1C / HARMONIN	11p15.1	human NSHL and SHL	DFNB18			Usher, USH1C	28	5588
USH1G / SANS	17q25.1	human SHL and mouse				Usher, USH1G	3	3804
USH2A	1q41	human SHL and mouse				Usher, USH2A	72	26015
VANGL2	1q22	mouse					9	6086
WFS1	4p16.1	human NSHL		DFNA6/14			9	4801
Sum							3981	1,463,216**
*If the gene name in mouse is different than in human, the mouse gene name is given in parentheses
** This number is smaller than the total number of captured bp in Table S2 due to a 33-bp overlap between the capture baits for the COL4A3 and COL4A4 genes.
