# Supplementary material for: Targeted genomic capture and massively parallel sequencing to identify genes for hereditary hearing loss in middle eastern families
Source: Genome Biol. 2011 Sep 14;12(9):R89. doi: 10.1186/gb-2011-12-9-r89 (PMC3308052; doi:10.1186/gb-2011-12-9-r89)
Supplement: Additional file 2 — Table of captured sequences. [file gb-2011-12-9-r89-S2.XLS]

## Sheet: Sheet1
Additional file 2 The captured sequences
TargetID*	Gene name	Target length (bp)	Baits generated
chr1:1270618-1271935	DVL1	1318	31
chr1:1273316-1273603	DVL1	288	6
chr1:1273608-1273856	DVL1	249	7
chr1:1273861-1274073	DVL1	213	4
chr1:1274701-1274859	DVL1	159	4
chr1:1274921-1275069	DVL1	149	4
chr1:1275075-1275232	DVL1	158	4
chr1:1275377-1275736	DVL1	360	7
chr1:1275749-1275923	DVL1	175	4
chr1:1277006-1277225	DVL1	220	4
chr1:1277392-1277576	DVL1	185	4
chr1:1277702-1277904	DVL1	203	4
chr1:1278028-1278178	DVL1	151	4
chr1:1284235-1284532	DVL1	298	4
chr1:2460144-2461228	HES5	1085	20
chr1:2461244-2461490	HES5	247	4
chr1:2461509-2461724	HES5	216	1
chr1:6484807-6485349	ESPN	543	11
chr1:6488245-6488519	ESPN	275	7
chr1:6500273-6500540	ESPN	268	4
chr1:6500645-6500908	ESPN	264	4
chr1:6500953-6501165	ESPN	213	3
chr1:6504500-6504782	ESPN	283	6
chr1:6505683-6506035	ESPN	353	6
chr1:6508660-6509191	ESPN	532	7
chr1:6511622-6511848	ESPN	227	4
chr1:6511852-6512196	ESPN	345	7
chr1:6517203-6517363	ESPN	161	4
chr1:6517380-6517472	ESPN	93	1
chr1:6520018-6521044	ESPN	1027	25
chr1:11708409-11708925	FBXO2	517	7
chr1:11709103-11709322	FBXO2	220	4
chr1:11709795-11710171	FBXO2	377	10
chr1:11710482-11710931	FBXO2	450	6
chr1:11714335-11714779	FBXO2	445	7
chr1:23037290-23037576	EPHB2	287	1
chr1:23107873-23108018	EPHB2	146	4
chr1:23110844-23111609	EPHB2	766	19
chr1:23189489-23189725	EPHB2	237	4
chr1:23191329-23191745	EPHB2	417	10
chr1:23208811-23209016	EPHB2	206	4
chr1:23219336-23219579	EPHB2	244	6
chr1:23221924-23222113	EPHB2	190	4
chr1:23222863-23223011	EPHB2	149	3
chr1:23232439-23232642	EPHB2	204	4
chr1:23233162-23233490	EPHB2	329	7
chr1:23234405-23234701	EPHB2	297	7
chr1:23235474-23235704	EPHB2	231	4
chr1:23236834-23237108	EPHB2	275	7
chr1:23238896-23239132	EPHB2	237	4
chr1:23239914-23241862	EPHB2	1949	49
chr1:27425260-27427175	SLC9A1	1916	46
chr1:27427653-27427806	SLC9A1	154	4
chr1:27428175-27428357	SLC9A1	183	4
chr1:27428466-27428661	SLC9A1	196	4
chr1:27428835-27429089	SLC9A1	255	7
chr1:27429123-27429274	SLC9A1	152	4
chr1:27429673-27429843	SLC9A1	171	4
chr1:27432335-27432618	SLC9A1	284	6
chr1:27434098-27434396	SLC9A1	299	6
chr1:27435977-27436308	SLC9A1	332	7
chr1:27440276-27440817	SLC9A1	542	13
chr1:27480433-27481491	SLC9A1	1059	25
chr1:35246749-35247419	GJB3	671	12
chr1:35247870-35248083	GJB3	214	4
chr1:35249131-35252889	GJB3	3759	67
chr1:41249643-41250119	KCNQ4	477	3
chr1:41282896-41283067	KCNQ4	172	4
chr1:41283795-41284002	KCNQ4	208	4
chr1:41284136-41284392	KCNQ4	257	7
chr1:41284978-41285184	KCNQ4	207	4
chr1:41285506-41285697	KCNQ4	192	4
chr1:41285796-41285972	KCNQ4	177	4
chr1:41287945-41288114	KCNQ4	170	4
chr1:41289728-41289970	KCNQ4	243	7
chr1:41296715-41297016	KCNQ4	302	6
chr1:41298645-41298825	KCNQ4	181	4
chr1:41300598-41300810	KCNQ4	213	4
chr1:41303296-41303506	KCNQ4	211	4
chr1:41303942-41304400	KCNQ4	459	10
chr1:55464576-55465076	BSND	501	13
chr1:55470654-55470829	BSND	176	4
chr1:55472629-55472985	BSND	357	7
chr1:55473846-55474504	BSND	659	12
chr1:85483725-85484980	MCOLN3	1256	22
chr1:85486712-85486999	MCOLN3	288	7
chr1:85487712-85487915	MCOLN3	204	4
chr1:85487941-85488123	MCOLN3	183	3
chr1:85491581-85491811	MCOLN3	231	4
chr1:85491814-85492007	MCOLN3	194	4
chr1:85494748-85494928	MCOLN3	181	4
chr1:85498338-85498679	MCOLN3	342	7
chr1:85499740-85499974	MCOLN3	235	4
chr1:85506652-85506900	MCOLN3	249	7
chr1:85510775-85511085	MCOLN3	311	7
chr1:85514038-85514209	MCOLN3	172	4
chr1:87794110-87794967	LMO4	858	14
chr1:87797655-87797974	LMO4	320	7
chr1:87805178-87805355	LMO4	178	3
chr1:87805689-87805925	LMO4	237	4
chr1:87810430-87814643	LMO4	4214	101
chr1:92940278-92941804	GFI1	1527	33
chr1:92944104-92944350	GFI1	247	4
chr1:92945864-92946082	GFI1	219	3
chr1:92946117-92946685	GFI1	569	12
chr1:92948380-92948643	GFI1	264	7
chr1:92948889-92949183	GFI1	295	7
chr1:92949251-92949396	GFI1	146	4
chr1:92951530-92951668	GFI1	139	4
chr1:92952242-92952473	GFI1	232	3
chr1:103341983-103343761	COL11A1	1779	43
chr1:103345198-103345512	COL11A1	315	7
chr1:103347212-103347361	COL11A1	150	4
chr1:103348714-103348907	COL11A1	194	4
chr1:103352322-103352652	COL11A1	331	7
chr1:103354092-103354226	COL11A1	135	4
chr1:103354238-103354354	COL11A1	117	1
chr1:103354381-103354515	COL11A1	135	4
chr1:103354970-103355158	COL11A1	189	3
chr1:103355966-103356100	COL11A1	135	4
chr1:103363640-103363774	COL11A1	135	1
chr1:103364181-103364369	COL11A1	189	3
chr1:103364456-103364590	COL11A1	135	1
chr1:103377674-103377808	COL11A1	135	4
chr1:103379152-103379286	COL11A1	135	4
chr1:103379867-103380001	COL11A1	135	3
chr1:103380219-103380407	COL11A1	189	4
chr1:103381146-103381280	COL11A1	135	4
chr1:103385826-103385960	COL11A1	135	4
chr1:103387033-103387167	COL11A1	135	4
chr1:103388851-103388985	COL11A1	135	4
chr1:103399964-103400152	COL11A1	189	4
chr1:103400575-103400709	COL11A1	135	4
chr1:103404550-103404684	COL11A1	135	4
chr1:103405842-103406030	COL11A1	189	4
chr1:103412364-103412552	COL11A1	189	4
chr1:103427381-103427515	COL11A1	135	4
chr1:103427691-103427861	COL11A1	171	4
chr1:103428168-103428356	COL11A1	189	4
chr1:103431002-103431136	COL11A1	135	4
chr1:103435734-103435868	COL11A1	135	3
chr1:103440345-103440479	COL11A1	135	4
chr1:103444223-103444348	COL11A1	126	4
chr1:103444375-103444509	COL11A1	135	4
chr1:103444575-103444700	COL11A1	126	4
chr1:103444897-103445031	COL11A1	135	3
chr1:103449653-103449787	COL11A1	135	1
chr1:103453148-103453336	COL11A1	189	3
chr1:103455033-103455167	COL11A1	135	3
chr1:103461379-103461638	COL11A1	260	7
chr1:103462595-103462720	COL11A1	126	4
chr1:103463825-103463959	COL11A1	135	1
chr1:103467440-103467565	COL11A1	126	4
chr1:103467943-103468077	COL11A1	135	4
chr1:103468262-103468387	COL11A1	126	4
chr1:103468730-103468864	COL11A1	135	4
chr1:103469959-103470084	COL11A1	126	3
chr1:103470123-103470257	COL11A1	135	1
chr1:103471353-103471487	COL11A1	135	1
chr1:103471583-103471717	COL11A1	135	3
chr1:103471777-103471911	COL11A1	135	3
chr1:103473978-103474112	COL11A1	135	1
chr1:103477928-103478065	COL11A1	138	4
chr1:103480026-103480190	COL11A1	165	4
chr1:103481183-103481338	COL11A1	156	3
chr1:103483335-103483478	COL11A1	144	4
chr1:103484333-103484455	COL11A1	123	4
chr1:103487222-103487365	COL11A1	144	3
chr1:103488257-103488592	COL11A1	336	7
chr1:103491036-103491209	COL11A1	174	4
chr1:103491315-103491548	COL11A1	234	4
chr1:103491731-103491928	COL11A1	198	4
chr1:103496631-103496840	COL11A1	210	4
chr1:103540133-103540376	COL11A1	244	7
chr1:103544173-103544467	COL11A1	295	6
chr1:103548320-103548568	COL11A1	249	4
chr1:103573588-103574092	COL11A1	505	12
chr1:109419562-109419890	GPSM2	329	7
chr1:109427856-109428240	GPSM2	385	7
chr1:109439445-109439747	GPSM2	303	7
chr1:109440073-109440289	GPSM2	217	3
chr1:109440540-109440763	GPSM2	224	4
chr1:109441223-109441427	GPSM2	205	4
chr1:109441460-109441656	GPSM2	197	4
chr1:109444371-109444607	GPSM2	237	4
chr1:109445707-109445896	GPSM2	190	4
chr1:109446706-109446916	GPSM2	211	4
chr1:109456919-109457070	GPSM2	152	3
chr1:109461194-109461451	GPSM2	258	7
chr1:109464998-109465238	GPSM2	241	7
chr1:109466581-109466876	GPSM2	296	6
chr1:109472282-109473083	GPSM2	802	19
chr1:109473894-109476997	GPSM2	3104	47
chr1:160007992-160012362	KCNJ10	4371	101
chr1:160039771-160040001	KCNJ10	231	3
chr1:160370190-160370282	VANGL2	93	1
chr1:160370326-160370699	VANGL2	374	5
chr1:160385397-160385738	VANGL2	342	7
chr1:160385811-160386012	VANGL2	202	4
chr1:160388751-160389439	VANGL2	689	15
chr1:160390160-160390377	VANGL2	218	4
chr1:160390801-160391017	VANGL2	217	4
chr1:160393801-160394113	VANGL2	313	7
chr1:160394867-160398504	VANGL2	3638	82
chr1:165171064-165173317	LMX1A	2254	45
chr1:165175060-165175311	LMX1A	252	7
chr1:165177259-165177409	LMX1A	151	4
chr1:165179895-165180053	LMX1A	159	4
chr1:165182837-165183090	LMX1A	254	7
chr1:165218604-165218917	LMX1A	314	7
chr1:165322272-165322539	LMX1A	268	7
chr1:165324680-165324858	LMX1A	179	4
chr1:165325266-165325518	LMX1A	253	7
chr1:165325551-165325992	LMX1A	442	10
chr1:169433110-169435255	SLC19A2	2146	51
chr1:169437308-169437530	SLC19A2	223	4
chr1:169437841-169438114	SLC19A2	274	7
chr1:169439161-169439464	SLC19A2	304	7
chr1:169446352-169447035	SLC19A2	684	16
chr1:169454760-169455248	SLC19A2	489	9
chr1:170633272-170633640	PRRX1	369	9
chr1:170688826-170689082	PRRX1	257	7
chr1:170695320-170695582	PRRX1	263	7
chr1:170699377-170699529	PRRX1	153	4
chr1:170705148-170708580	PRRX1	3433	70
chr1:215796195-215799252	USH2A	3058	67
chr1:215802115-215802417	USH2A	303	7
chr1:215807760-215808085	USH2A	326	7
chr1:215812456-215812620	USH2A	165	4
chr1:215813859-215814116	USH2A	258	7
chr1:215820823-215821112	USH2A	290	6
chr1:215821829-215822148	USH2A	320	7
chr1:215823893-215824183	USH2A	291	6
chr1:215844273-215844675	USH2A	403	10
chr1:215847401-215848998	USH2A	1598	36
chr1:215853450-215853758	USH2A	309	7
chr1:215901331-215901766	USH2A	436	10
chr1:215914676-215914919	USH2A	244	7
chr1:215916478-215916717	USH2A	240	4
chr1:215931896-215932134	USH2A	239	4
chr1:215932961-215933225	USH2A	265	7
chr1:215939982-215940170	USH2A	189	4
chr1:215953144-215953423	USH2A	280	7
chr1:215955343-215955578	USH2A	236	4
chr1:215956039-215956317	USH2A	279	7
chr1:215959971-215960256	USH2A	286	7
chr1:215963360-215963664	USH2A	305	7
chr1:215972208-215972507	USH2A	300	7
chr1:215987037-215987286	USH2A	250	7
chr1:215990298-215990577	USH2A	280	7
chr1:216011292-216011485	USH2A	194	4
chr1:216017595-216017878	USH2A	284	7
chr1:216019125-216019415	USH2A	291	7
chr1:216040308-216040552	USH2A	245	7
chr1:216051059-216051262	USH2A	204	4
chr1:216052065-216052480	USH2A	416	10
chr1:216061727-216062436	USH2A	710	16
chr1:216073376-216073599	USH2A	224	4
chr1:216074056-216074287	USH2A	232	4
chr1:216107917-216108177	USH2A	261	4
chr1:216138618-216138861	USH2A	244	7
chr1:216143926-216144158	USH2A	233	4
chr1:216166321-216166549	USH2A	229	4
chr1:216172188-216172440	USH2A	253	7
chr1:216173704-216173944	USH2A	241	7
chr1:216219732-216219974	USH2A	243	6
chr1:216221835-216222029	USH2A	195	4
chr1:216243402-216243674	USH2A	273	7
chr1:216246190-216246351	USH2A	162	4
chr1:216246398-216246682	USH2A	285	7
chr1:216251390-216251744	USH2A	355	7
chr1:216256757-216256968	USH2A	212	4
chr1:216257999-216258259	USH2A	261	7
chr1:216260020-216260202	USH2A	183	4
chr1:216262314-216262521	USH2A	208	4
chr1:216270384-216270595	USH2A	212	3
chr1:216347253-216348864	USH2A	1612	30
chr1:216363524-216363749	USH2A	226	3
chr1:216369854-216370104	USH2A	251	6
chr1:216371616-216371966	USH2A	351	7
chr1:216372928-216373503	USH2A	576	13
chr1:216380574-216380813	USH2A	240	4
chr1:216390688-216390932	USH2A	245	4
chr1:216405254-216405518	USH2A	265	7
chr1:216419886-216420608	USH2A	723	19
chr1:216424204-216424480	USH2A	277	7
chr1:216462581-216462792	USH2A	212	4
chr1:216465476-216465752	USH2A	277	7
chr1:216495184-216495358	USH2A	175	4
chr1:216496775-216497077	USH2A	303	7
chr1:216497469-216497734	USH2A	266	7
chr1:216498606-216498981	USH2A	376	7
chr1:216500892-216501036	USH2A	145	4
chr1:216538254-216538467	USH2A	214	4
chr1:216591815-216592061	USH2A	247	7
chr1:216595153-216595922	USH2A	770	19
chr1:216596515-216596778	USH2A	264	7
chr1:218519350-218520429	TGFB2	1080	24
chr1:218536635-218536799	TGFB2	165	4
chr1:218578470-218578714	TGFB2	245	4
chr1:218607383-218607596	TGFB2	214	4
chr1:218607639-218607830	TGFB2	192	4
chr1:218609271-218609529	TGFB2	259	7
chr1:218610644-218610878	TGFB2	235	4
chr1:218614505-218617999	TGFB2	3495	81
chr2:26680030-26681128	OTOF	1099	28
chr2:26682835-26683113	OTOF	279	6
chr2:26683474-26683655	OTOF	182	4
chr2:26683679-26683938	OTOF	260	7
chr2:26684523-26684845	OTOF	323	7
chr2:26684910-26685089	OTOF	180	4
chr2:26686310-26686479	OTOF	170	4
chr2:26686791-26687014	OTOF	224	4
chr2:26687696-26687937	OTOF	242	7
chr2:26688499-26688750	OTOF	252	7
chr2:26688776-26688984	OTOF	209	4
chr2:26689541-26689759	OTOF	219	4
chr2:26689926-26690141	OTOF	216	4
chr2:26690192-26690409	OTOF	218	3
chr2:26691235-26691382	OTOF	148	4
chr2:26693420-26693629	OTOF	210	3
chr2:26693948-26694058	OTOF	111	1
chr2:26695346-26695557	OTOF	212	4
chr2:26695959-26696202	OTOF	244	7
chr2:26696233-26696475	OTOF	243	7
chr2:26696818-26697018	OTOF	201	4
chr2:26697340-26697582	OTOF	243	4
chr2:26698186-26698401	OTOF	216	4
chr2:26698741-26698946	OTOF	206	4
chr2:26698955-26699225	OTOF	271	7
chr2:26699718-26699951	OTOF	234	4
chr2:26699999-26700196	OTOF	198	4
chr2:26700243-26700414	OTOF	172	4
chr2:26700476-26700950	OTOF	475	10
chr2:26702091-26702292	OTOF	202	4
chr2:26702300-26702561	OTOF	262	7
chr2:26703030-26703219	OTOF	190	4
chr2:26703613-26703917	OTOF	305	7
chr2:26705233-26705500	OTOF	268	6
chr2:26706289-26706556	OTOF	268	7
chr2:26707301-26707541	OTOF	241	7
chr2:26712038-26712203	OTOF	166	4
chr2:26712505-26712648	OTOF	144	3
chr2:26717769-26717981	OTOF	213	4
chr2:26724581-26724716	OTOF	136	3
chr2:26725127-26725334	OTOF	208	4
chr2:26726599-26726753	OTOF	155	4
chr2:26739245-26739507	OTOF	263	7
chr2:26741837-26742017	OTOF	181	4
chr2:26750659-26750828	OTOF	170	4
chr2:26760543-26760682	OTOF	140	4
chr2:26781320-26781606	OTOF	287	7
chr2:27530224-27530816	UCN	593	11
chr2:27530987-27531170	UCN	184	4
chr2:27532321-27532889	MPV17	569	10
chr2:27534726-27534859	MPV17	134	4
chr2:27535041-27535154	MPV17	114	1
chr2:27535320-27535496	MPV17	177	4
chr2:27535506-27535679	MPV17	174	4
chr2:27535820-27536016	MPV17	197	4
chr2:27545274-27545471	MPV17	198	4
chr2:27545878-27546009	MPV17	132	4
chr2:27547259-27548587	MPV17	1329	12
chr2:63277924-63278072	OTX1	149	4
chr2:63278343-63278492	OTX1	150	4
chr2:63279974-63280262	OTX1	289	7
chr2:63281141-63281373	OTX1	233	4
chr2:63282595-63284343	OTX1	1749	38
chr2:70674378-70678038	TGFA	3661	91
chr2:70680309-70680499	TGFA	191	4
chr2:70683430-70683660	TGFA	231	4
chr2:70692707-70692908	TGFA	202	4
chr2:70741950-70742084	TGFA	135	4
chr2:70780819-70781145	TGFA	327	7
chr2:73612845-73613360	ALMS1	516	7
chr2:73635709-73635915	ALMS1	207	4
chr2:73646210-73646486	ALMS1	277	7
chr2:73649944-73650142	ALMS1	199	4
chr2:73651517-73652070	ALMS1	554	12
chr2:73653540-73653721	ALMS1	182	4
chr2:73659285-73659459	ALMS1	175	4
chr2:73675049-73681234	ALMS1	6186	154
chr2:73682248-73682462	ALMS1	215	4
chr2:73716720-73718665	ALMS1	1946	49
chr2:73746861-73747183	ALMS1	323	7
chr2:73761910-73762116	ALMS1	207	4
chr2:73777353-73777604	ALMS1	252	7
chr2:73784306-73784521	ALMS1	216	4
chr2:73786058-73786309	ALMS1	252	4
chr2:73799348-73800591	ALMS1	1244	31
chr2:73826487-73826688	ALMS1	202	3
chr2:73827764-73828048	ALMS1	285	7
chr2:73828281-73828603	ALMS1	323	7
chr2:73829271-73829535	ALMS1	265	7
chr2:73830327-73830471	ALMS1	145	4
chr2:73835561-73835741	ALMS1	181	4
chr2:73836654-73837086	ALMS1	433	10
chr2:86066230-86067555	ST3GAL5	1326	34
chr2:86071478-86071717	ST3GAL5	240	4
chr2:86073459-86073726	ST3GAL5	268	7
chr2:86074943-86075367	ST3GAL5	425	9
chr2:86088263-86088455	ST3GAL5	193	4
chr2:86090444-86090648	ST3GAL5	205	4
chr2:86094687-86094833	ST3GAL5	147	0
chr2:86115906-86116197	ST3GAL5	292	4
chr2:164464077-164468356	FIGN	4280	99
chr2:164591372-164591622	FIGN	251	7
chr2:164592307-164592553	FIGN	247	7
chr2:169983579-169985380	LRP2	1802	37
chr2:169985482-169985634	LRP2	153	4
chr2:169989043-169989231	LRP2	189	4
chr2:169993861-169994043	LRP2	183	3
chr2:169995046-169995256	LRP2	211	4
chr2:169995720-169995921	LRP2	202	4
chr2:169996012-169996160	LRP2	149	4
chr2:169996924-169997095	LRP2	172	4
chr2:169999143-169999343	LRP2	201	4
chr2:170002216-170002473	LRP2	258	7
chr2:170003208-170003509	LRP2	302	6
chr2:170007367-170007576	LRP2	210	4
chr2:170009268-170009514	LRP2	247	7
chr2:170010929-170011153	LRP2	225	4
chr2:170012743-170012955	LRP2	213	4
chr2:170013840-170014052	LRP2	213	4
chr2:170018941-170019150	LRP2	210	4
chr2:170022401-170022604	LRP2	204	4
chr2:170025008-170025226	LRP2	219	4
chr2:170026171-170026368	LRP2	198	4
chr2:170027020-170027217	LRP2	198	4
chr2:170028484-170028684	LRP2	201	4
chr2:170029565-170029774	LRP2	210	4
chr2:170030388-170030714	LRP2	327	7
chr2:170031662-170031939	LRP2	278	7
chr2:170032880-170033138	LRP2	259	7
chr2:170034272-170034576	LRP2	305	7
chr2:170037917-170038168	LRP2	252	7
chr2:170038636-170038869	LRP2	234	4
chr2:170041972-170042569	LRP2	598	13
chr2:170044439-170044815	LRP2	377	10
chr2:170048301-170048583	LRP2	283	6
chr2:170050230-170050442	LRP2	213	4
chr2:170053380-170053580	LRP2	201	4
chr2:170055255-170055461	LRP2	207	4
chr2:170058097-170058420	LRP2	324	7
chr2:170059225-170059509	LRP2	285	7
chr2:170060451-170060821	LRP2	371	10
chr2:170061948-170062187	LRP2	240	4
chr2:170062492-170062738	LRP2	247	7
chr2:170062799-170063800	LRP2	1002	25
chr2:170065922-170066191	LRP2	270	7
chr2:170068437-170068757	LRP2	321	7
chr2:170070126-170070420	LRP2	295	7
chr2:170072722-170072980	LRP2	259	7
chr2:170076923-170077113	LRP2	191	4
chr2:170081779-170082003	LRP2	225	4
chr2:170082891-170083138	LRP2	248	7
chr2:170088183-170088392	LRP2	210	4
chr2:170089880-170090138	LRP2	259	7
chr2:170092309-170092618	LRP2	310	7
chr2:170093572-170093837	LRP2	266	7
chr2:170094560-170094852	LRP2	293	7
chr2:170095996-170096325	LRP2	330	7
chr2:170097457-170097915	LRP2	459	10
chr2:170099425-170099622	LRP2	198	4
chr2:170099872-170100072	LRP2	201	4
chr2:170101162-170101482	LRP2	321	7
chr2:170103174-170103536	LRP2	363	10
chr2:170103847-170104065	LRP2	219	4
chr2:170112575-170112786	LRP2	212	4
chr2:170113593-170113799	LRP2	207	4
chr2:170115494-170115767	LRP2	274	7
chr2:170127373-170127657	LRP2	285	6
chr2:170129396-170129617	LRP2	222	4
chr2:170131505-170131788	LRP2	284	7
chr2:170134214-170134501	LRP2	288	7
chr2:170135841-170136145	LRP2	305	7
chr2:170136819-170137069	LRP2	251	7
chr2:170139342-170139551	LRP2	210	4
chr2:170145495-170145695	LRP2	201	4
chr2:170147314-170147547	LRP2	234	4
chr2:170148722-170148919	LRP2	198	4
chr2:170150617-170150811	LRP2	195	3
chr2:170151069-170151260	LRP2	192	2
chr2:170163750-170163947	LRP2	198	3
chr2:170175231-170175434	LRP2	204	4
chr2:170177246-170177434	LRP2	189	4
chr2:170218790-170219162	LRP2	373	10
chr2:172964126-172965712	DLX2	1587	40
chr2:172966149-172966414	DLX2	266	7
chr2:172966826-172967518	DLX2	693	10
chr2:175938967-175939603	ATF2	637	13
chr2:175945347-175945533	ATF2	187	4
chr2:175957748-175958035	ATF2	288	7
chr2:175962131-175962361	ATF2	231	4
chr2:175976255-175976422	ATF2	168	4
chr2:175978681-175978876	ATF2	196	4
chr2:175979377-175979636	ATF2	260	7
chr2:175982677-175982886	ATF2	210	4
chr2:175982938-175983137	ATF2	200	4
chr2:175986131-175986308	ATF2	178	4
chr2:175994825-175994975	ATF2	151	1
chr2:176001099-176001254	ATF2	156	4
chr2:176015747-176015926	ATF2	180	4
chr2:176032737-176032937	ATF2	201	4
chr2:179316122-179316536	DFNB59	415	10
chr2:179318074-179318387	DFNB59	314	7
chr2:179319018-179319294	DFNB59	277	7
chr2:179320696-179320918	DFNB59	223	4
chr2:179323196-179323394	DFNB59	199	4
chr2:179325034-179325213	DFNB59	180	4
chr2:179325668-179326147	DFNB59	480	10
chr2:182541154-182543638	NEUROD1	2485	52
chr2:182545116-182545421	NEUROD1	306	6
chr2:212240401-212248825	ERBB4	8425	196
chr2:212251537-212251915	ERBB4	379	10
chr2:212252629-212252757	ERBB4	129	4
chr2:212285125-212285376	ERBB4	252	7
chr2:212286691-212286869	ERBB4	179	4
chr2:212288839-212289066	ERBB4	228	4
chr2:212293092-212293248	ERBB4	157	4
chr2:212295629-212295865	ERBB4	237	4
chr2:212426587-212426853	ERBB4	267	7
chr2:212483861-212484040	ERBB4	180	4
chr2:212488606-212488809	ERBB4	204	4
chr2:212495146-212495359	ERBB4	214	4
chr2:212522438-212522593	ERBB4	156	4
chr2:212530007-212530242	ERBB4	236	4
chr2:212537848-212538022	ERBB4	175	4
chr2:212543736-212543949	ERBB4	214	4
chr2:212566651-212566931	ERBB4	281	7
chr2:212568788-212568959	ERBB4	172	4
chr2:212570002-212570156	ERBB4	155	3
chr2:212576734-212576941	ERBB4	208	4
chr2:212578219-212578413	ERBB4	195	4
chr2:212587077-212587299	ERBB4	223	4
chr2:212589760-212589959	ERBB4	200	4
chr2:212615323-212615469	ERBB4	147	4
chr2:212652709-212652924	ERBB4	216	4
chr2:212812114-212812381	ERBB4	268	7
chr2:212989436-212989668	ERBB4	233	4
chr2:213403132-213403392	ERBB4	261	4
chr2:223064566-223066201	PAX3	1636	37
chr2:223066392-223066949	PAX3	558	13
chr2:223084818-223085113	PAX3	296	7
chr2:223085900-223086146	PAX3	247	7
chr2:223096756-223097042	PAX3	287	7
chr2:223158308-223159060	PAX3	753	19
chr2:223160206-223160416	PAX3	211	4
chr2:223161656-223161972	PAX3	317	7
chr2:223163209-223163740	PAX3	532	13
chr2:227867394-227872344	COL4A4	4951	113
chr2:227872693-227873060	COL4A4	368	10
chr2:227874988-227875257	COL4A4	270	6
chr2:227876856-227877053	COL4A4	198	4
chr2:227886723-227886929	COL4A4	207	4
chr2:227887180-227887267	COL4A4	88	1
chr2:227892575-227892765	COL4A4	191	4
chr2:227895118-227895354	COL4A4	237	4
chr2:227896620-227896811	COL4A4	192	4
chr2:227896823-227897032	COL4A4	210	4
chr2:227898085-227898237	COL4A4	153	4
chr2:227906823-227907011	COL4A4	189	4
chr2:227907752-227907940	COL4A4	189	3
chr2:227912150-227912305	COL4A4	156	4
chr2:227914743-227914887	COL4A4	145	4
chr2:227915652-227915914	COL4A4	263	7
chr2:227916980-227917168	COL4A4	189	4
chr2:227919269-227919493	COL4A4	225	4
chr2:227920620-227920871	COL4A4	252	7
chr2:227922114-227922356	COL4A4	243	4
chr2:227924080-227924379	COL4A4	300	7
chr2:227924811-227924999	COL4A4	189	3
chr2:227927205-227927354	COL4A4	150	4
chr2:227942569-227942833	COL4A4	265	4
chr2:227945118-227945305	COL4A4	188	4
chr2:227946790-227946943	COL4A4	154	4
chr2:227953328-227953572	COL4A4	245	6
chr2:227954543-227954713	COL4A4	171	4
chr2:227958800-227959045	COL4A4	246	7
chr2:227963369-227963554	COL4A4	186	4
chr2:227964295-227964445	COL4A4	151	4
chr2:227966179-227966313	COL4A4	135	4
chr2:227966540-227966665	COL4A4	126	4
chr2:227967464-227967604	COL4A4	141	4
chr2:227967819-227967953	COL4A4	135	4
chr2:227968647-227968808	COL4A4	162	4
chr2:227973256-227973378	COL4A4	123	4
chr2:227973508-227973624	COL4A4	117	1
chr2:227973899-227974042	COL4A4	144	4
chr2:227976353-227976469	COL4A4	117	1
chr2:227979303-227979452	COL4A4	150	4
chr2:227983320-227983517	COL4A4	198	3
chr2:227984570-227984695	COL4A4	126	1
chr2:227985689-227985904	COL4A4	216	4
chr2:228004836-228004994	COL4A4	159	4
chr2:228009191-228009314	COL4A4	124	4
chr2:228012088-228012340	COL4A4	253	7
chr2:228028682-228029569	COL4A4, COL4A3	888	18
chr2:228102643-228102780	COL4A3	138	4
chr2:228104818-228104988	COL4A3	171	4
chr2:228108995-228109120	COL4A3	126	3
chr2:228109626-228109751	COL4A3	126	4
chr2:228110629-228110772	COL4A3	144	1
chr2:228111360-228111494	COL4A3	135	4
chr2:228112233-228112340	COL4A3	108	1
chr2:228113118-228113276	COL4A3	159	3
chr2:228115815-228115958	COL4A3	144	3
chr2:228116011-228116127	COL4A3	117	1
chr2:228117971-228118093	COL4A3	123	4
chr2:228118236-228118394	COL4A3	159	4
chr2:228118787-228118930	COL4A3	144	4
chr2:228119331-228119471	COL4A3	141	3
chr2:228120701-228120826	COL4A3	126	4
chr2:228121018-228121152	COL4A3	135	4
chr2:228122278-228122400	COL4A3	123	4
chr2:228124468-228124633	COL4A3	166	4
chr2:228125757-228125873	COL4A3	117	1
chr2:228128455-228128700	COL4A3	246	6
chr2:228131092-228131265	COL4A3	174	4
chr2:228131668-228131844	COL4A3	177	4
chr2:228134585-228134736	COL4A3	152	4
chr2:228135445-228135708	COL4A3	264	7
chr2:228137624-228137873	COL4A3	250	7
chr2:228141060-228141233	COL4A3	174	4
chr2:228142124-228142309	COL4A3	186	4
chr2:228144468-228144646	COL4A3	179	4
chr2:228145115-228145346	COL4A3	232	4
chr2:228145568-228145762	COL4A3	195	4
chr2:228147040-228147288	COL4A3	249	6
chr2:228148442-228148612	COL4A3	171	4
chr2:228148886-228149101	COL4A3	216	3
chr2:228153825-228154004	COL4A3	180	3
chr2:228154674-228154844	COL4A3	171	3
chr2:228155422-228155642	COL4A3	221	4
chr2:228157866-228158073	COL4A3	208	4
chr2:228159165-228159326	COL4A3	162	4
chr2:228159639-228159818	COL4A3	180	4
chr2:228159944-228160072	COL4A3	129	4
chr2:228162349-228162615	COL4A3	267	7
chr2:228163357-228163568	COL4A3	212	4
chr2:228167713-228167866	COL4A3	154	4
chr2:228168534-228168686	COL4A3	153	4
chr2:228168694-228168900	COL4A3	207	4
chr2:228169660-228169839	COL4A3	180	3
chr2:228172385-228172675	COL4A3	291	7
chr2:228173574-228173832	COL4A3	259	7
chr2:228173879-228174074	COL4A3	196	4
chr2:228175451-228175704	COL4A3	254	7
chr2:228176461-228179547	COL4A3	3087	61
chr2:237074266-237075120	GBX2	855	22
chr2:237076051-237076692	GBX2	642	11
chr3:10365667-10370849	ATP2B2	5183	115
chr3:10379819-10380082	ATP2B2	264	7
chr3:10381885-10382073	ATP2B2	189	4
chr3:10382136-10382428	ATP2B2	293	7
chr3:10384395-10384689	ATP2B2	295	7
chr3:10387027-10387299	ATP2B2	273	7
chr3:10387674-10387861	ATP2B2	188	4
chr3:10391755-10391923	ATP2B2	169	3
chr3:10392041-10392301	ATP2B2	261	7
chr3:10400334-10400649	ATP2B2	316	7
chr3:10401525-10401847	ATP2B2	323	7
chr3:10413452-10413775	ATP2B2	324	7
chr3:10417073-10417368	ATP2B2	296	7
chr3:10419895-10420134	ATP2B2	240	4
chr3:10420886-10421008	ATP2B2	123	4
chr3:10426911-10427051	ATP2B2	141	4
chr3:10428123-10428236	ATP2B2	114	1
chr3:10429920-10430126	ATP2B2	207	4
chr3:10442596-10442802	ATP2B2	207	4
chr3:10443734-10444072	ATP2B2	339	7
chr3:10452261-10452539	ATP2B2	279	7
chr3:10490988-10491586	ATP2B2	599	13
chr3:10547108-10547308	ATP2B2	201	3
chr3:10575682-10575857	ATP2B2	176	4
chr3:10661561-10661686	ATP2B2	126	4
chr3:10749559-10749756	ATP2B2	198	0
chr3:24158606-24164656	THRB	6051	123
chr3:24168949-24169288	THRB	340	7
chr3:24174766-24174993	THRB	228	4
chr3:24184951-24185237	THRB	287	6
chr3:24188125-24188353	THRB	229	4
chr3:24193840-24194021	THRB	182	4
chr3:24231524-24231865	THRB	342	7
chr3:24270388-24270532	THRB	145	4
chr3:24338676-24338902	THRB	227	4
chr3:24359808-24360025	THRB	218	0
chr3:24378750-24378902	THRB	153	4
chr3:24536102-24536353	THRB	252	7
chr3:25215782-25216106	RARB	325	7
chr3:25469713-25470419	RARB	707	16
chr3:25502643-25502872	RARB	230	4
chr3:25542632-25542854	RARB	223	4
chr3:25611208-25611449	RARB	242	6
chr3:25621996-25622253	RARB	258	6
chr3:25634953-25635238	RARB	286	7
chr3:25635970-25636209	RARB	240	4
chr3:25637870-25639460	RARB	1591	35
chr3:27414174-27418376	SLC4A7	4203	93
chr3:27424603-27424781	SLC4A7	179	4
chr3:27427342-27427554	SLC4A7	213	3
chr3:27431381-27431635	SLC4A7	255	6
chr3:27433190-27433339	SLC4A7	150	4
chr3:27435968-27436300	SLC4A7	333	7
chr3:27436404-27436646	SLC4A7	243	4
chr3:27439134-27439328	SLC4A7	195	4
chr3:27439642-27439884	SLC4A7	243	6
chr3:27442214-27442400	SLC4A7	187	4
chr3:27444589-27444915	SLC4A7	327	7
chr3:27446280-27446494	SLC4A7	215	4
chr3:27450806-27451061	SLC4A7	256	7
chr3:27453092-27453279	SLC4A7	188	4
chr3:27459936-27460163	SLC4A7	228	4
chr3:27462150-27462318	SLC4A7	169	4
chr3:27463072-27463310	SLC4A7	239	4
chr3:27465487-27465683	SLC4A7	197	4
chr3:27472748-27473200	SLC4A7	453	10
chr3:27475366-27475635	SLC4A7	270	7
chr3:27477838-27478079	SLC4A7	242	6
chr3:27478838-27479057	SLC4A7	220	4
chr3:27490101-27490328	SLC4A7	228	4
chr3:27493867-27494029	SLC4A7	163	4
chr3:27498101-27498285	SLC4A7	185	4
chr3:27525517-27525878	SLC4A7	362	6
chr3:46742782-46743110	TMIE	329	6
chr3:46747239-46747437	TMIE	199	4
chr3:46750575-46750805	TMIE	231	4
chr3:46751028-46752453	TMIE	1426	33
chr3:49394570-49395831	GPX1	1262	27
chr3:49591881-49592299	BSN	419	1
chr3:49662367-49662856	BSN	490	13
chr3:49679660-49680625	BSN	966	25
chr3:49688004-49688552	BSN	549	13
chr3:49688935-49695669	BSN	6735	163
chr3:49697878-49700035	BSN	2158	52
chr3:49700268-49701139	BSN	872	22
chr3:49701179-49701359	BSN	181	4
chr3:49701815-49702027	BSN	213	4
chr3:49702191-49702326	BSN	136	4
chr3:49702621-49702791	BSN	171	0
chr3:49704982-49709021	BSN	4040	90
chr3:53528990-53529300	CACNA1D	311	1
chr3:53531138-53531528	CACNA1D	391	10
chr3:53535601-53535787	CACNA1D	187	4
chr3:53684765-53684985	CACNA1D	221	4
chr3:53694119-53694342	CACNA1D	224	4
chr3:53699646-53699879	CACNA1D	234	4
chr3:53700325-53700602	CACNA1D	278	7
chr3:53707009-53707193	CACNA1D	185	4
chr3:53707699-53707883	CACNA1D	185	4
chr3:53736627-53736877	CACNA1D	251	7
chr3:53752287-53752455	CACNA1D	169	4
chr3:53752668-53752808	CACNA1D	141	4
chr3:53753741-53753848	CACNA1D	108	1
chr3:53756300-53756541	CACNA1D	242	7
chr3:53757420-53757726	CACNA1D	307	7
chr3:53757778-53758066	CACNA1D	289	7
chr3:53760865-53761066	CACNA1D	202	4
chr3:53764428-53764623	CACNA1D	196	4
chr3:53765063-53765213	CACNA1D	151	4
chr3:53766002-53766149	CACNA1D	148	4
chr3:53766801-53767029	CACNA1D	229	3
chr3:53769360-53769570	CACNA1D	211	4
chr3:53774266-53774406	CACNA1D	141	4
chr3:53776997-53777184	CACNA1D	188	4
chr3:53778726-53778894	CACNA1D	169	4
chr3:53779610-53779798	CACNA1D	189	4
chr3:53779809-53779942	CACNA1D	134	4
chr3:53781288-53781515	CACNA1D	228	4
chr3:53783254-53783536	CACNA1D	283	7
chr3:53785735-53785974	CACNA1D	240	4
chr3:53787558-53787749	CACNA1D	192	4
chr3:53795984-53796148	CACNA1D	165	4
chr3:53803959-53804084	CACNA1D	126	4
chr3:53804410-53804619	CACNA1D	210	4
chr3:53806819-53806965	CACNA1D	147	4
chr3:53808573-53808745	CACNA1D	173	4
chr3:53809872-53810112	CACNA1D	241	7
chr3:53810589-53810797	CACNA1D	209	3
chr3:53810846-53811023	CACNA1D	178	3
chr3:53814012-53814195	CACNA1D	184	4
chr3:53815552-53815734	CACNA1D	183	4
chr3:53820808-53821019	CACNA1D	212	4
chr3:53834235-53834432	CACNA1D	198	4
chr3:53835044-53835492	CACNA1D	449	10
chr3:53836133-53836240	CACNA1D	108	1
chr3:53837409-53837639	CACNA1D	231	4
chr3:53838969-53839213	CACNA1D	245	7
chr3:53842635-53842837	CACNA1D	203	4
chr3:53843964-53844365	CACNA1D	402	10
chr3:53845099-53846531	CACNA1D	1433	34
chr3:69788592-69788892	MITF	301	7
chr3:69812921-69813133	MITF	213	4
chr3:69915401-69915537	MITF	137	4
chr3:69928215-69928574	MITF	360	7
chr3:69985712-69985946	MITF	235	4
chr3:69986932-69987240	MITF	309	7
chr3:69988208-69988372	MITF	165	4
chr3:69990346-69990522	MITF	177	4
chr3:69998161-69998359	MITF	199	4
chr3:70000922-70001077	MITF	156	4
chr3:70005565-70005721	MITF	157	4
chr3:70008383-70008611	MITF	229	4
chr3:70013957-70017526	MITF	3570	83
chr3:87308742-87309294	POU1F1	553	13
chr3:87310382-87310523	POU1F1	142	4
chr3:87311180-87311425	POU1F1	246	7
chr3:87313397-87313702	POU1F1	306	7
chr3:87322456-87322686	POU1F1	231	4
chr3:87325430-87325777	POU1F1	348	7
chr3:134514058-134514571	EPHB1	514	9
chr3:134644617-134644762	EPHB1	146	4
chr3:134670172-134670934	EPHB1	763	19
chr3:134825249-134825485	EPHB1	237	4
chr3:134851515-134851931	EPHB1	417	10
chr3:134872953-134873158	EPHB1	206	4
chr3:134880819-134881062	EPHB1	244	7
chr3:134884769-134884958	EPHB1	190	4
chr3:134885743-134885888	EPHB1	146	4
chr3:134898661-134898864	EPHB1	204	4
chr3:134911377-134911705	EPHB1	329	7
chr3:134920275-134920571	EPHB1	297	7
chr3:134959949-134960179	EPHB1	231	4
chr3:134967117-134967391	EPHB1	275	6
chr3:134968137-134968373	EPHB1	237	4
chr3:134977813-134979345	EPHB1	1533	34
chr3:150643910-150646028	CLRN1	2119	43
chr3:150659328-150659588	CLRN1	261	7
chr3:150661566-150662063	CLRN1	498	0
chr3:150690202-150690826	CLRN1	625	16
chr3:170136612-170137120	CLDN11	509	12
chr3:170138987-170139165	CLDN11	179	4
chr3:170140910-170141155	CLDN11	246	7
chr3:170150271-170152518	CLDN11	2248	43
chr3:170425792-170426023	CLDN11	232	2
chr3:170577731-170578209	CLDN11	479	0
chr3:181429681-181432261	SOX2	2581	59
chr3:183873243-183873624	DVL3	382	4
chr3:183881404-183881554	DVL3	151	4
chr3:183882014-183882216	DVL3	203	4
chr3:183882239-183882429	DVL3	191	4
chr3:183882543-183882759	DVL3	217	4
chr3:183882860-183883034	DVL3	175	4
chr3:183883169-183883319	DVL3	151	3
chr3:183883873-183884093	DVL3	221	4
chr3:183884193-183884350	DVL3	158	4
chr3:183884353-183884501	DVL3	149	4
chr3:183884573-183884803	DVL3	231	4
chr3:183885327-183885539	DVL3	213	3
chr3:183885645-183885893	DVL3	249	7
chr3:183887753-183888049	DVL3	297	7
chr3:183888066-183891353	DVL3	3288	54
chr3:184279546-184280181	EPHB3	636	9
chr3:184289065-184289210	EPHB3	146	3
chr3:184290251-184291004	EPHB3	754	19
chr3:184293577-184293813	EPHB3	237	4
chr3:184294589-184295011	EPHB3	423	10
chr3:184295090-184295295	EPHB3	206	4
chr3:184295405-184295834	EPHB3	430	10
chr3:184296161-184296294	EPHB3	134	4
chr3:184297224-184297427	EPHB3	204	4
chr3:184297434-184297762	EPHB3	329	7
chr3:184298149-184298445	EPHB3	297	7
chr3:184298476-184298706	EPHB3	231	4
chr3:184298719-184298993	EPHB3	275	7
chr3:184299000-184299236	EPHB3	237	4
chr3:184299261-184300235	EPHB3	975	21
chr3:191046833-191047552	CCDC50	720	16
chr3:191074836-191074979	CCDC50	144	4
chr3:191075746-191075953	CCDC50	208	4
chr3:191078817-191078988	CCDC50	172	4
chr3:191087667-191087865	CCDC50	199	4
chr3:191092810-191093418	CCDC50	609	16
chr3:191097907-191098103	CCDC50	197	4
chr3:191098435-191098560	CCDC50	126	4
chr3:191098576-191098761	CCDC50	186	4
chr3:191100494-191100654	CCDC50	161	4
chr3:191107244-191107431	CCDC50	188	4
chr3:191109489-191116498	CCDC50	7010	151
chr3:193853893-193854317	HES1	425	10
chr3:193854365-193854541	HES1	177	4
chr3:193854709-193854877	HES1	169	4
chr3:193855431-193856436	HES1	1006	21
chr4:778705-780526	CPLX1	1822	43
chr4:786180-786436	CPLX1	257	4
chr4:818239-818429	CPLX1	191	4
chr4:819793-819985	CPLX1	193	1
chr4:1794998-1795232	FGFR3	235	4
chr4:1795519-1795810	FGFR3	292	3
chr4:1800940-1801290	FGFR3	351	7
chr4:1801433-1801579	FGFR3	147	4
chr4:1803053-1803303	FGFR3	251	7
chr4:1803306-1803510	FGFR3	205	3
chr4:1803521-1803792	FGFR3	272	6
chr4:1804600-1804831	FGFR3	232	4
chr4:1805378-1805603	FGFR3	226	4
chr4:1806016-1806287	FGFR3	272	7
chr4:1806510-1806736	FGFR3	227	4
chr4:1807041-1807243	FGFR3	203	4
chr4:1807245-1807707	FGFR3	463	9
chr4:1807737-1807940	FGFR3	204	4
chr4:1807943-1808094	FGFR3	152	4
chr4:1808232-1808450	FGFR3	219	4
chr4:1808515-1808701	FGFR3	187	4
chr4:1808802-1810639	FGFR3	1838	37
chr4:4190489-4190740	OTOP1	252	7
chr4:4198852-4199870	OTOP1	1019	24
chr4:4204134-4204345	OTOP1	212	4
chr4:4207758-4207897	OTOP1	140	4
chr4:4214554-4214771	OTOP1	218	4
chr4:4228148-4228661	WFS1	514	9
chr4:6271536-6271781	WFS1	246	7
chr4:6279137-6279454	WFS1	318	7
chr4:6288779-6288942	WFS1	164	4
chr4:6290673-6290898	WFS1	226	4
chr4:6292883-6293134	WFS1	252	7
chr4:6293603-6293764	WFS1	162	4
chr4:6296727-6296956	WFS1	230	4
chr4:6302343-6305031	WFS1	2689	67
chr4:40337428-40337588	CHRNA9	161	4
chr4:40337803-40338029	CHRNA9	227	4
chr4:40339186-40339421	CHRNA9	236	4
chr4:40350858-40351471	CHRNA9	614	16
chr4:40355955-40357013	CHRNA9	1059	25
chr4:42895243-42895707	GRXCR1	465	10
chr4:42964868-42965191	GRXCR1	324	7
chr4:43022330-43022476	GRXCR1	147	4
chr4:43032337-43032713	GRXCR1	377	6
chr4:55524054-55524288	KIT	235	4
chr4:55561637-55561987	KIT	351	7
chr4:55564409-55564771	KIT	363	10
chr4:55565755-55565972	KIT	218	4
chr4:55569849-55570098	KIT	250	7
chr4:55573223-55573493	KIT	271	7
chr4:55575549-55575745	KIT	197	4
chr4:55589709-55589904	KIT	196	4
chr4:55591982-55592256	KIT	275	7
chr4:55593343-55593530	KIT	188	4
chr4:55593541-55593748	KIT	208	4
chr4:55593948-55594133	KIT	186	4
chr4:55594136-55594327	KIT	192	4
chr4:55595460-55595691	KIT	232	4
chr4:55597453-55597625	KIT	173	4
chr4:55597996-55598204	KIT	209	4
chr4:55599195-55599398	KIT	204	4
chr4:55602623-55602815	KIT	193	4
chr4:55602846-55603026	KIT	181	4
chr4:55603300-55603486	KIT	187	4
chr4:55604554-55606919	KIT	2366	53
chr4:77079853-77082944	SCARB2	3092	63
chr4:77084337-77084576	SCARB2	240	4
chr4:77087362-77087494	SCARB2	133	4
chr4:77089515-77089669	SCARB2	155	4
chr4:77090979-77091178	SCARB2	200	4
chr4:77095256-77095506	SCARB2	251	6
chr4:77096903-77097103	SCARB2	201	4
chr4:77097549-77097721	SCARB2	173	3
chr4:77100629-77100898	SCARB2	270	7
chr4:77102066-77102294	SCARB2	229	4
chr4:77116819-77117057	SCARB2	239	4
chr4:77134539-77135075	SCARB2	537	13
chr4:88529640-88529812	DSPP	173	4
chr4:88531992-88532151	DSPP	160	4
chr4:88533216-88533380	DSPP	165	4
chr4:88533433-88534500	DSPP	1068	25
chr4:88534896-88538063	DSPP	3168	21
chr4:94750037-94751182	ATOH1	1146	28
chr4:185548811-185550695	CASP3	1885	43
chr4:185552150-185552351	CASP3	202	3
chr4:185552878-185553134	CASP3	257	7
chr4:185553381-185553590	CASP3	210	4
chr4:185556407-185556612	CASP3	206	4
chr4:185559514-185559662	CASP3	149	4
chr4:185569578-185569825	CASP3	248	7
chr4:185570508-185570669	CASP3	162	3
chr5:1050450-1052606	SLC12A7	2157	52
chr5:1053423-1053637	SLC12A7	215	4
chr5:1057545-1057804	SLC12A7	260	7
chr5:1060418-1060606	SLC12A7	189	4
chr5:1063918-1064130	SLC12A7	213	3
chr5:1064157-1064407	SLC12A7	251	7
chr5:1065357-1065633	SLC12A7	277	6
chr5:1073707-1073956	SLC12A7	250	7
chr5:1074641-1074826	SLC12A7	186	4
chr5:1075445-1075645	SLC12A7	201	4
chr5:1076212-1076391	SLC12A7	180	4
chr5:1076768-1076967	SLC12A7	200	4
chr5:1077907-1078162	SLC12A7	256	4
chr5:1078775-1078913	SLC12A7	139	3
chr5:1079472-1079651	SLC12A7	180	4
chr5:1081651-1081899	SLC12A7	249	4
chr5:1083819-1084111	SLC12A7	293	7
chr5:1085306-1085628	SLC12A7	323	7
chr5:1086977-1087188	SLC12A7	212	4
chr5:1088380-1088515	SLC12A7	136	4
chr5:1089056-1089283	SLC12A7	228	4
chr5:1093607-1093810	SLC12A7	204	4
chr5:1094228-1094403	SLC12A7	176	4
chr5:1111942-1112212	SLC12A7	271	6
chr5:36606416-36606877	SLC1A3	462	10
chr5:36608390-36609437	SLC1A3	1048	25
chr5:36629511-36629729	SLC1A3	219	3
chr5:36671090-36671375	SLC1A3	286	7
chr5:36674110-36674233	SLC1A3	124	4
chr5:36676953-36677326	SLC1A3	374	7
chr5:36679688-36680002	SLC1A3	315	7
chr5:36680456-36680731	SLC1A3	276	6
chr5:36683925-36684140	SLC1A3	216	4
chr5:36686126-36688474	SLC1A3	2349	53
chr5:68710898-68711037	MARVELD2	140	3
chr5:68715157-68716398	MARVELD2	1242	31
chr5:68720387-68720503	MARVELD2	117	1
chr5:68728313-68728542	MARVELD2	230	4
chr5:68728708-68728960	MARVELD2	253	6
chr5:68736236-68736367	MARVELD2	132	4
chr5:68737318-68737928	MARVELD2	611	6
chr5:68738769-68739876	MARVELD2	1108	12
chr5:86564110-86564912	RASA1	803	15
chr5:86627124-86627357	RASA1	234	4
chr5:86628283-86628499	RASA1	217	4
chr5:86629043-86629194	RASA1	152	4
chr5:86633750-86633948	RASA1	199	3
chr5:86637066-86637178	RASA1	113	0
chr5:86642448-86642581	RASA1	134	4
chr5:86644990-86645221	RASA1	232	4
chr5:86648933-86649092	RASA1	160	4
chr5:86658327-86658528	RASA1	202	4
chr5:86659124-86659361	RASA1	238	4
chr5:86665589-86665757	RASA1	169	4
chr5:86667894-86668052	RASA1	159	4
chr5:86669939-86670177	RASA1	239	3
chr5:86670616-86670773	RASA1	158	4
chr5:86672169-86672422	RASA1	254	7
chr5:86672657-86672897	RASA1	241	7
chr5:86674172-86674395	RASA1	224	4
chr5:86675511-86675707	RASA1	197	4
chr5:86676285-86676452	RASA1	168	4
chr5:86679489-86679637	RASA1	149	2
chr5:86681077-86681246	RASA1	170	4
chr5:86682602-86682760	RASA1	159	3
chr5:86685169-86685384	RASA1	216	4
chr5:86686576-86687772	RASA1	1197	28
chr5:89854576-89854774	GPR98	199	3
chr5:89910611-89910876	GPR98	266	7
chr5:89913580-89913810	GPR98	231	4
chr5:89914862-89915038	GPR98	177	2
chr5:89918373-89918558	GPR98	186	3
chr5:89920906-89921100	GPR98	195	4
chr5:89922987-89923633	GPR98	647	16
chr5:89924338-89924689	GPR98	352	7
chr5:89924986-89925396	GPR98	411	6
chr5:89930890-89931147	GPR98	258	7
chr5:89933501-89933805	GPR98	305	7
chr5:89938412-89938619	GPR98	208	4
chr5:89938632-89938898	GPR98	267	7
chr5:89939579-89939840	GPR98	262	7
chr5:89940482-89940726	GPR98	245	6
chr5:89941744-89941948	GPR98	205	4
chr5:89943274-89943621	GPR98	348	7
chr5:89947380-89947587	GPR98	208	4
chr5:89948122-89948420	GPR98	299	7
chr5:89948985-89949809	GPR98	825	19
chr5:89953681-89954135	GPR98	455	10
chr5:89968322-89968579	GPR98	258	7
chr5:89969830-89970091	GPR98	262	7
chr5:89971019-89971302	GPR98	284	7
chr5:89971856-89972066	GPR98	211	4
chr5:89975325-89975486	GPR98	162	4
chr5:89977091-89977311	GPR98	221	4
chr5:89979362-89980052	GPR98	691	16
chr5:89981556-89981852	GPR98	297	7
chr5:89985637-89985933	GPR98	297	7
chr5:89986573-89986898	GPR98	326	7
chr5:89988381-89988643	GPR98	263	7
chr5:89989666-89990558	GPR98	893	22
chr5:89992713-89993003	GPR98	291	7
chr5:89999441-89999652	GPR98	212	4
chr5:90000165-90000345	GPR98	181	3
chr5:90001176-90001436	GPR98	261	7
chr5:90002007-90002251	GPR98	245	6
chr5:90004592-90004766	GPR98	175	4
chr5:90006757-90006916	GPR98	160	4
chr5:90006960-90007179	GPR98	220	4
chr5:90008063-90008285	GPR98	223	4
chr5:90012243-90012586	GPR98	344	7
chr5:90015824-90016080	GPR98	257	7
chr5:90016711-90016916	GPR98	206	4
chr5:90020608-90020846	GPR98	239	4
chr5:90020862-90021089	GPR98	228	4
chr5:90021325-90021513	GPR98	189	4
chr5:90024445-90024790	GPR98	346	7
chr5:90025418-90025621	GPR98	204	4
chr5:90040822-90041122	GPR98	301	7
chr5:90041367-90041652	GPR98	286	7
chr5:90046327-90046554	GPR98	228	4
chr5:90049350-90049686	GPR98	337	7
chr5:90050759-90051042	GPR98	284	7
chr5:90052230-90052487	GPR98	258	7
chr5:90052755-90053018	GPR98	264	7
chr5:90055185-90055445	GPR98	261	4
chr5:90059081-90059326	GPR98	246	6
chr5:90069962-90070160	GPR98	199	4
chr5:90072229-90072433	GPR98	205	4
chr5:90073681-90073900	GPR98	220	4
chr5:90074203-90074466	GPR98	264	7
chr5:90074641-90074954	GPR98	314	7
chr5:90077206-90077435	GPR98	230	4
chr5:90078900-90079182	GPR98	283	7
chr5:90079614-90079914	GPR98	301	7
chr5:90083847-90084167	GPR98	321	7
chr5:90085478-90085708	GPR98	231	4
chr5:90086649-90087203	GPR98	555	13
chr5:90098515-90098739	GPR98	225	4
chr5:90101060-90101315	GPR98	256	7
chr5:90103378-90103594	GPR98	217	4
chr5:90106009-90107195	GPR98	1187	28
chr5:90111395-90111593	GPR98	199	4
chr5:90119201-90119453	GPR98	253	7
chr5:90124720-90125043	GPR98	324	7
chr5:90136354-90136842	GPR98	489	13
chr5:90144413-90144678	GPR98	266	6
chr5:90149060-90149390	GPR98	331	7
chr5:90149838-90150058	GPR98	221	3
chr5:90151517-90151758	GPR98	242	7
chr5:90159533-90159714	GPR98	182	4
chr5:90261191-90261388	GPR98	198	4
chr5:90281120-90281379	GPR98	260	7
chr5:90368223-90368461	GPR98	239	4
chr5:90397995-90398197	GPR98	203	4
chr5:90445806-90446078	GPR98	273	4
chr5:90448997-90449255	GPR98	259	7
chr5:90459558-90460072	GPR98	515	13
chr5:127419442-127420442	SLC12A2	1001	20
chr5:127448465-127448665	SLC12A2	201	4
chr5:127449863-127450019	SLC12A2	157	4
chr5:127450237-127450413	SLC12A2	177	4
chr5:127466718-127466938	SLC12A2	221	4
chr5:127469816-127470007	SLC12A2	192	4
chr5:127471351-127471540	SLC12A2	190	3
chr5:127474248-127474456	SLC12A2	209	4
chr5:127474475-127474640	SLC12A2	166	4
chr5:127477481-127477713	SLC12A2	233	4
chr5:127483273-127483461	SLC12A2	189	4
chr5:127484405-127484609	SLC12A2	205	4
chr5:127485648-127485830	SLC12A2	183	4
chr5:127486892-127487128	SLC12A2	237	4
chr5:127488357-127488537	SLC12A2	181	4
chr5:127493704-127493896	SLC12A2	193	3
chr5:127497311-127497532	SLC12A2	222	3
chr5:127503412-127503599	SLC12A2	188	4
chr5:127507318-127507478	SLC12A2	161	3
chr5:127510192-127510398	SLC12A2	207	4
chr5:127512756-127512884	SLC12A2	129	3
chr5:127514218-127514421	SLC12A2	204	3
chr5:127516534-127516726	SLC12A2	193	4
chr5:127518506-127518673	SLC12A2	168	4
chr5:127520017-127520233	SLC12A2	217	4
chr5:127520440-127520588	SLC12A2	149	4
chr5:127522147-127525419	SLC12A2	3273	66
chr5:134869939-134871679	NEUROG1	1741	40
chr5:140894547-140896615	DIAPH1	2069	52
chr5:140903669-140903836	DIAPH1	168	4
chr5:140905564-140905780	DIAPH1	217	4
chr5:140905823-140906068	DIAPH1	246	6
chr5:140907099-140907304	DIAPH1	206	3
chr5:140907979-140908189	DIAPH1	211	4
chr5:140908228-140908548	DIAPH1	321	7
chr5:140908698-140908880	DIAPH1	183	4
chr5:140909129-140909304	DIAPH1	176	4
chr5:140913861-140914040	DIAPH1	180	4
chr5:140915580-140915669	DIAPH1	90	0
chr5:140951452-140951647	DIAPH1	196	4
chr5:140953018-140953815	DIAPH1	798	15
chr5:140954493-140954753	DIAPH1	261	7
chr5:140955756-140955901	DIAPH1	146	4
chr5:140956282-140956478	DIAPH1	197	4
chr5:140957001-140957198	DIAPH1	198	4
chr5:140957751-140957950	DIAPH1	200	4
chr5:140958041-140958232	DIAPH1	192	4
chr5:140958614-140958803	DIAPH1	190	4
chr5:140960270-140960490	DIAPH1	221	4
chr5:140961838-140961982	DIAPH1	145	4
chr5:140962732-140962899	DIAPH1	168	4
chr5:140963011-140963222	DIAPH1	212	4
chr5:140963650-140963832	DIAPH1	183	4
chr5:140966568-140966804	DIAPH1	237	4
chr5:140967750-140967857	DIAPH1	108	1
chr5:140998324-140998662	DIAPH1	339	7
chr5:145718546-145718835	POU4F3	290	7
chr5:145719070-145720123	POU4F3	1054	25
chr5:149737161-149737457	TCOF1	297	5
chr5:149740678-149740814	TCOF1	137	4
chr5:149743635-149743855	TCOF1	221	4
chr5:149747366-149747520	TCOF1	155	3
chr5:149748238-149748505	TCOF1	268	6
chr5:149749051-149749205	TCOF1	155	4
chr5:149751528-149751839	TCOF1	312	6
chr5:149753696-149753989	TCOF1	294	7
chr5:149754139-149754414	TCOF1	276	7
chr5:149754476-149754766	TCOF1	291	7
chr5:149754861-149755157	TCOF1	297	7
chr5:149755243-149755512	TCOF1	270	7
chr5:149755604-149755933	TCOF1	330	7
chr5:149755945-149756223	TCOF1	279	7
chr5:149758427-149758645	TCOF1	219	4
chr5:149758751-149759011	TCOF1	261	7
chr5:149759054-149759335	TCOF1	282	6
chr5:149763260-149764233	TCOF1	974	11
chr5:149767424-149767691	TCOF1	268	7
chr5:149769409-149769626	TCOF1	218	4
chr5:149771066-149771260	TCOF1	195	3
chr5:149771479-149771779	TCOF1	301	7
chr5:149772227-149772393	TCOF1	167	4
chr5:149772894-149773155	TCOF1	262	7
chr5:149775804-149776445	TCOF1	642	15
chr5:149777876-149778054	TCOF1	179	1
chr5:149778544-149778673	TCOF1	130	4
chr5:149779332-149779910	TCOF1	579	13
chr5:169532876-169533575	FOXI1	700	16
chr5:169535012-169536768	FOXI1	1757	39
chr5:174151534-174152081	MSX2	548	13
chr5:174156121-174157941	MSX2	1821	41
chr5:177419195-177420088	PROP1	894	21
chr5:177421066-177421379	PROP1	314	7
chr5:177422785-177423283	PROP1	499	13
chr6:2948353-2948973	SERPINB6	621	16
chr6:2949107-2949343	SERPINB6	237	4
chr6:2953237-2953460	SERPINB6	224	4
chr6:2954785-2954983	SERPINB6	199	4
chr6:2955717-2955944	SERPINB6	228	4
chr6:2959361-2959616	SERPINB6	256	7
chr6:2968972-2969187	SERPINB6	216	1
chr6:2971684-2972439	SERPINB6	756	8
chr6:8014176-8016101	MUTED	1926	38
chr6:8026559-8026698	MUTED	140	4
chr6:8041331-8041541	MUTED	211	4
chr6:8062726-8062889	MUTED	164	4
chr6:8064457-8064687	MUTED	231	4
chr6:30850653-30850800	DDR1	148	4
chr6:30851820-30851962	DDR1	143	3
chr6:30852274-30852527	DDR1	254	1
chr6:30853361-30853497	DDR1	137	4
chr6:30856424-30856631	DDR1	208	4
chr6:30856644-30856827	DDR1	184	4
chr6:30856938-30857247	DDR1	310	7
chr6:30858709-30858937	DDR1	229	4
chr6:30859116-30859296	DDR1	181	3
chr6:30859738-30860005	DDR1	268	7
chr6:30860032-30860359	DDR1	328	7
chr6:30860804-30860980	DDR1	177	4
chr6:30861008-30861240	DDR1	233	4
chr6:30862242-30862488	DDR1	247	6
chr6:30863140-30863331	DDR1	192	4
chr6:30864357-30864682	DDR1	326	7
chr6:30864750-30864958	DDR1	209	4
chr6:30865097-30865414	DDR1	318	7
chr6:30865809-30866124	DDR1	316	7
chr6:30866624-30866854	DDR1	231	4
chr6:30866892-30867971	DDR1	1080	25
chr6:31826789-31827762	NEU1	974	22
chr6:31827778-31828081	NEU1	304	7
chr6:31828175-31828438	NEU1	264	7
chr6:31828924-31829267	NEU1	344	7
chr6:31829735-31830008	NEU1	274	7
chr6:31830354-31830749	NEU1	396	9
chr6:33130428-33131635	COL11A2	1208	22
chr6:33132003-33132290	COL11A2	288	7
chr6:33132588-33132781	COL11A2	194	4
chr6:33133285-33133633	COL11A2	349	7
chr6:33133667-33133801	COL11A2	135	4
chr6:33133907-33134023	COL11A2	117	1
chr6:33134249-33134383	COL11A2	135	4
chr6:33134456-33134644	COL11A2	189	4
chr6:33134806-33134940	COL11A2	135	4
chr6:33135000-33135134	COL11A2	135	4
chr6:33135162-33135350	COL11A2	189	4
chr6:33135535-33135669	COL11A2	135	4
chr6:33136255-33136389	COL11A2	135	4
chr6:33136442-33136576	COL11A2	135	4
chr6:33136691-33136825	COL11A2	135	4
chr6:33137119-33137307	COL11A2	189	4
chr6:33137567-33137701	COL11A2	135	4
chr6:33137783-33137917	COL11A2	135	4
chr6:33138062-33138196	COL11A2	135	4
chr6:33138293-33138427	COL11A2	135	4
chr6:33138546-33138734	COL11A2	189	4
chr6:33138850-33138984	COL11A2	135	4
chr6:33139007-33139141	COL11A2	135	4
chr6:33139203-33139391	COL11A2	189	4
chr6:33139449-33139637	COL11A2	189	4
chr6:33139786-33139920	COL11A2	135	4
chr6:33140025-33140195	COL11A2	171	4
chr6:33140266-33140454	COL11A2	189	4
chr6:33140796-33140930	COL11A2	135	4
chr6:33141084-33141218	COL11A2	135	4
chr6:33141238-33141372	COL11A2	135	4
chr6:33141437-33141562	COL11A2	126	4
chr6:33141609-33141743	COL11A2	135	4
chr6:33141747-33141872	COL11A2	126	4
chr6:33141901-33142035	COL11A2	135	3
chr6:33142263-33142397	COL11A2	135	3
chr6:33143310-33143498	COL11A2	189	4
chr6:33143752-33143886	COL11A2	135	4
chr6:33143995-33144120	COL11A2	126	4
chr6:33144169-33144303	COL11A2	135	4
chr6:33144457-33144582	COL11A2	126	4
chr6:33144728-33144862	COL11A2	135	4
chr6:33144917-33145042	COL11A2	126	4
chr6:33145148-33145282	COL11A2	135	4
chr6:33145398-33145523	COL11A2	126	4
chr6:33145868-33146002	COL11A2	135	4
chr6:33146044-33146169	COL11A2	126	4
chr6:33146171-33146305	COL11A2	135	4
chr6:33146415-33146549	COL11A2	135	4
chr6:33146656-33146790	COL11A2	135	4
chr6:33146809-33146943	COL11A2	135	4
chr6:33146967-33147101	COL11A2	135	4
chr6:33147167-33147304	COL11A2	138	4
chr6:33147455-33147622	COL11A2	168	4
chr6:33147994-33148149	COL11A2	156	4
chr6:33148404-33148547	COL11A2	144	4
chr6:33148700-33148822	COL11A2	123	4
chr6:33148847-33148987	COL11A2	141	4
chr6:33151881-33152141	COL11A2	261	7
chr6:33152728-33152871	COL11A2	144	4
chr6:33153437-33153595	COL11A2	159	3
chr6:33154183-33154635	COL11A2	453	10
chr6:33156098-33156341	COL11A2	244	7
chr6:33156714-33157005	COL11A2	292	7
chr6:33157056-33157286	COL11A2	231	4
chr6:33159895-33160285	COL11A2	391	9
chr6:35773030-35773899	LHFPL5	870	22
chr6:35782282-35782599	LHFPL5	318	7
chr6:35787173-35787280	LHFPL5	108	1
chr6:35790718-35791892	LHFPL5	1175	15
chr6:43043988-43044345	PTK7	358	6
chr6:43096674-43097042	PTK7	369	10
chr6:43097424-43097607	PTK7	184	4
chr6:43097927-43098198	PTK7	272	7
chr6:43098208-43098439	PTK7	232	4
chr6:43099713-43099942	PTK7	230	4
chr6:43100118-43100465	PTK7	348	7
chr6:43106546-43106760	PTK7	215	4
chr6:43106833-43107049	PTK7	217	4
chr6:43107103-43107303	PTK7	201	4
chr6:43109365-43109595	PTK7	231	4
chr6:43109628-43109859	PTK7	232	4
chr6:43109869-43110077	PTK7	209	4
chr6:43111114-43111398	PTK7	285	7
chr6:43112148-43112384	PTK7	237	4
chr6:43112897-43113210	PTK7	314	7
chr6:43114315-43114476	PTK7	162	3
chr6:43126514-43126746	PTK7	233	4
chr6:43127485-43127744	PTK7	260	7
chr6:43128418-43129497	PTK7	1080	22
chr6:45866149-45871032	CLIC5	4884	120
chr6:45881924-45882186	CLIC5	263	7
chr6:45909243-45909430	CLIC5	188	4
chr6:45916952-45917158	CLIC5	207	4
chr6:45922831-45923021	CLIC5	191	4
chr6:45983176-45983637	CLIC5	462	10
chr6:46047399-46048125	CLIC5	727	19
chr6:70925703-70926824	COL9A1	1122	28
chr6:70935594-70935752	COL9A1	159	4
chr6:70942245-70942514	COL9A1	270	7
chr6:70944201-70944336	COL9A1	136	4
chr6:70944456-70944683	COL9A1	228	4
chr6:70948916-70949029	COL9A1	114	1
chr6:70950351-70950476	COL9A1	126	4
chr6:70951081-70951197	COL9A1	117	1
chr6:70951626-70951778	COL9A1	153	4
chr6:70952324-70952458	COL9A1	135	4
chr6:70961782-70961916	COL9A1	135	4
chr6:70961924-70962058	COL9A1	135	4
chr6:70963047-70963172	COL9A1	126	1
chr6:70964138-70964272	COL9A1	135	4
chr6:70964625-70964759	COL9A1	135	4
chr6:70964812-70964946	COL9A1	135	4
chr6:70964999-70965133	COL9A1	135	4
chr6:70966430-70966564	COL9A1	135	4
chr6:70970319-70970453	COL9A1	135	4
chr6:70972906-70973040	COL9A1	135	1
chr6:70976379-70976513	COL9A1	135	4
chr6:70978466-70978603	COL9A1	138	4
chr6:70979295-70979408	COL9A1	114	1
chr6:70979976-70980110	COL9A1	135	4
chr6:70981317-70981451	COL9A1	135	4
chr6:70981727-70981831	COL9A1	105	1
chr6:70983709-70983825	COL9A1	117	1
chr6:70984381-70984515	COL9A1	135	4
chr6:70990474-70990617	COL9A1	144	4
chr6:70990666-70990782	COL9A1	117	1
chr6:70991052-70991207	COL9A1	156	4
chr6:70992560-70992951	COL9A1	392	10
chr6:70993399-70993563	COL9A1	165	4
chr6:71003829-71004306	COL9A1	478	10
chr6:71009705-71009918	COL9A1	214	4
chr6:71009971-71010129	COL9A1	159	3
chr6:71011663-71011817	COL9A1	155	4
chr6:71012573-71012826	COL9A1	254	7
chr6:76458868-76459180	MYO6	313	4
chr6:76527177-76527421	MYO6	245	7
chr6:76532458-76532608	MYO6	151	4
chr6:76538216-76538370	MYO6	155	4
chr6:76540092-76540302	MYO6	211	4
chr6:76542518-76542704	MYO6	187	3
chr6:76545577-76545713	MYO6	137	3
chr6:76550261-76550439	MYO6	179	4
chr6:76550890-76551135	MYO6	246	4
chr6:76554573-76554734	MYO6	162	4
chr6:76558027-76558288	MYO6	262	7
chr6:76564815-76565040	MYO6	226	4
chr6:76566773-76567011	MYO6	239	4
chr6:76568578-76568750	MYO6	173	4
chr6:76570699-76570852	MYO6	154	4
chr6:76572272-76572480	MYO6	209	4
chr6:76576202-76576378	MYO6	177	3
chr6:76576608-76576862	MYO6	255	4
chr6:76580323-76580442	MYO6	120	1
chr6:76582883-76583057	MYO6	175	4
chr6:76589496-76589707	MYO6	212	4
chr6:76589719-76589877	MYO6	159	4
chr6:76591365-76591575	MYO6	211	4
chr6:76595680-76595851	MYO6	172	4
chr6:76596520-76596751	MYO6	232	4
chr6:76599733-76600022	MYO6	290	6
chr6:76600904-76601063	MYO6	160	3
chr6:76602206-76602447	MYO6	242	7
chr6:76604907-76605017	MYO6	111	1
chr6:76608049-76608168	MYO6	120	1
chr6:76617281-76617465	MYO6	185	4
chr6:76618172-76618384	MYO6	213	4
chr6:76621348-76621455	MYO6	108	1
chr6:76623739-76624038	MYO6	300	7
chr6:76624489-76629294	MYO6	4806	99
chr6:107811276-107811956	SOBP	681	6
chr6:107824820-107825039	SOBP	220	4
chr6:107827405-107827671	SOBP	267	7
chr6:107854622-107854854	SOBP	233	4
chr6:107908243-107908419	SOBP	177	4
chr6:107954677-107956713	SOBP	2037	41
chr6:107979370-107982548	SOBP	3179	67
chr6:129204245-129204542	LAMA2	298	7
chr6:129371022-129371273	LAMA2	252	7
chr6:129380888-129381081	LAMA2	194	4
chr6:129419277-129419600	LAMA2	324	7
chr6:129465005-129465265	LAMA2	261	7
chr6:129468063-129468233	LAMA2	171	4
chr6:129470083-129470281	LAMA2	199	4
chr6:129475609-129475868	LAMA2	260	7
chr6:129486680-129486860	LAMA2	181	4
chr6:129498810-129499051	LAMA2	242	7
chr6:129511309-129511530	LAMA2	222	4
chr6:129513784-129514038	LAMA2	255	7
chr6:129571216-129571398	LAMA2	183	4
chr6:129573188-129573480	LAMA2	293	7
chr6:129581815-129582007	LAMA2	193	4
chr6:129588210-129588404	LAMA2	195	4
chr6:129591728-129591936	LAMA2	209	4
chr6:129601165-129601332	LAMA2	168	4
chr6:129608951-129609243	LAMA2	293	7
chr6:129612718-129612905	LAMA2	188	4
chr6:129618789-129619050	LAMA2	262	7
chr6:129621840-129622057	LAMA2	218	4
chr6:129633965-129634282	LAMA2	318	7
chr6:129635759-129635983	LAMA2	225	4
chr6:129636580-129636840	LAMA2	261	7
chr6:129636866-129637135	LAMA2	270	7
chr6:129637142-129637356	LAMA2	215	4
chr6:129641642-129641840	LAMA2	199	4
chr6:129649382-129649597	LAMA2	216	4
chr6:129663447-129663652	LAMA2	206	4
chr6:129670402-129670569	LAMA2	168	4
chr6:129674268-129674542	LAMA2	275	7
chr6:129687323-129687546	LAMA2	224	4
chr6:129690996-129691175	LAMA2	180	4
chr6:129704226-129704418	LAMA2	193	4
chr6:129712595-129712838	LAMA2	244	7
chr6:129714149-129714440	LAMA2	292	7
chr6:129722328-129722525	LAMA2	198	4
chr6:129723428-129723672	LAMA2	245	7
chr6:129724925-129725144	LAMA2	220	4
chr6:129748856-129749039	LAMA2	184	3
chr6:129759750-129759947	LAMA2	198	4
chr6:129761920-129762183	LAMA2	264	7
chr6:129763326-129763412	LAMA2	87	1
chr6:129766771-129767006	LAMA2	236	4
chr6:129774092-129774316	LAMA2	225	4
chr6:129775259-129775473	LAMA2	215	4
chr6:129777439-129777679	LAMA2	241	7
chr6:129781304-129781509	LAMA2	206	4
chr6:129785394-129785637	LAMA2	244	7
chr6:129786249-129786474	LAMA2	226	4
chr6:129794318-129794537	LAMA2	220	4
chr6:129796494-129796586	LAMA2	93	1
chr6:129799797-129799998	LAMA2	202	4
chr6:129802367-129802624	LAMA2	258	7
chr6:129807578-129807807	LAMA2	230	4
chr6:129813005-129813262	LAMA2	258	7
chr6:129813419-129813668	LAMA2	250	7
chr6:129823763-129823956	LAMA2	194	4
chr6:129824195-129824465	LAMA2	271	7
chr6:129826304-129826540	LAMA2	237	4
chr6:129828593-129828827	LAMA2	235	4
chr6:129833467-129833678	LAMA2	212	4
chr6:129835477-129835780	LAMA2	304	7
chr6:129837294-129837748	LAMA2	455	10
chr6:133561695-133562015	EYA4	321	7
chr6:133562454-133562927	EYA4	474	10
chr6:133595813-133595991	EYA4	179	4
chr6:133703489-133703619	EYA4	131	4
chr6:133767727-133767932	EYA4	206	4
chr6:133769208-133769357	EYA4	150	4
chr6:133777653-133777826	EYA4	174	4
chr6:133782211-133782358	EYA4	148	4
chr6:133783432-133783655	EYA4	224	4
chr6:133783718-133783942	EYA4	225	4
chr6:133785876-133786036	EYA4	161	4
chr6:133789663-133789909	EYA4	247	7
chr6:133802560-133802777	EYA4	218	4
chr6:133804129-133804293	EYA4	165	4
chr6:133827203-133827373	EYA4	171	3
chr6:133833818-133833957	EYA4	140	4
chr6:133833975-133834216	EYA4	242	7
chr6:133836418-133836613	EYA4	196	4
chr6:133844153-133844355	EYA4	203	4
chr6:133846112-133846432	EYA4	321	7
chr6:133849822-133853297	EYA4	3476	85
chr6:155716462-155716748	NOX3	287	3
chr6:155717902-155718136	NOX3	235	4
chr6:155728223-155728428	NOX3	206	4
chr6:155732307-155732534	NOX3	228	3
chr6:155743787-155744030	NOX3	244	7
chr6:155749887-155750221	NOX3	335	7
chr6:155751936-155752109	NOX3	174	4
chr6:155757511-155757721	NOX3	211	4
chr6:155761049-155761311	NOX3	263	4
chr6:155764366-155764592	NOX3	227	4
chr6:155774497-155774662	NOX3	166	4
chr6:155775904-155776095	NOX3	192	4
chr6:155776127-155776303	NOX3	177	4
chr6:155776846-155777077	NOX3	232	4
chr7:2552122-2552375	LFNG	254	7
chr7:2552750-2553002	LFNG	253	2
chr7:2557456-2557618	LFNG	163	4
chr7:2558141-2558272	LFNG	132	0
chr7:2559438-2559967	LFNG	530	6
chr7:2564288-2564417	LFNG	130	4
chr7:2564812-2564992	LFNG	181	4
chr7:2565007-2565241	LFNG	235	4
chr7:2565278-2565444	LFNG	167	4
chr7:2565837-2566083	LFNG	247	7
chr7:2566429-2566595	LFNG	167	4
chr7:2566739-2568101	LFNG	1363	31
chr7:2568467-2568848	LFNG	382	4
chr7:24737933-24738918	DFNA5	986	25
chr7:24742338-24742492	DFNA5	155	4
chr7:24745762-24746035	DFNA5	274	7
chr7:24747705-24747913	DFNA5	209	4
chr7:24749802-24750047	DFNA5	246	7
chr7:24756832-24757033	DFNA5	202	4
chr7:24758625-24758877	DFNA5	253	7
chr7:24784140-24784413	DFNA5	274	7
chr7:24789142-24789452	DFNA5	311	7
chr7:24796974-24797123	DFNA5	150	1
chr7:24797285-24797679	DFNA5	395	10
chr7:27132575-27134454	HOXA1	1880	46
chr7:27134839-27135665	HOXA1	827	17
chr7:27139933-27141124	HOXA2	1192	28
chr7:27141688-27142434	HOXA2	747	12
chr7:42000509-42006279	GLI3	5771	133
chr7:42007153-42007561	GLI3	409	10
chr7:42011895-42012266	GLI3	372	10
chr7:42017116-42017361	GLI3	246	7
chr7:42018157-42018387	GLI3	231	4
chr7:42063026-42063247	GLI3	222	4
chr7:42064822-42065016	GLI3	195	4
chr7:42065757-42066051	GLI3	295	7
chr7:42079596-42079878	GLI3	283	7
chr7:42084942-42085169	GLI3	228	4
chr7:42088049-42088335	GLI3	287	7
chr7:42116310-42116496	GLI3	187	4
chr7:42187784-42188107	GLI3	324	7
chr7:42262688-42262934	GLI3	247	7
chr7:42276529-42276658	GLI3	130	3
chr7:65425634-65426090	GUSB	457	10
chr7:65429269-65429485	GUSB	217	4
chr7:65432677-65432934	GUSB	258	7
chr7:65435228-65435393	GUSB	166	4
chr7:65439241-65439468	GUSB	228	4
chr7:65439472-65439731	GUSB	260	7
chr7:65439865-65440098	GUSB	234	4
chr7:65440961-65441229	GUSB	269	7
chr7:65444345-65444568	GUSB	224	4
chr7:65444673-65444938	GUSB	266	7
chr7:65445170-65445436	GUSB	267	6
chr7:65446920-65447341	GUSB	422	10
chr7:81331404-81332113	HGF	710	16
chr7:81334665-81334891	HGF	227	4
chr7:81334922-81335109	HGF	188	3
chr7:81335562-81335783	HGF	222	4
chr7:81336565-81336720	HGF	156	4
chr7:81339422-81339599	HGF	178	4
chr7:81340756-81340875	HGF	120	1
chr7:81346507-81346721	HGF	215	4
chr7:81350020-81350203	HGF	184	4
chr7:81355165-81355373	HGF	209	4
chr7:81358880-81359135	HGF	256	7
chr7:81371966-81372305	HGF	340	7
chr7:81372628-81372827	HGF	200	4
chr7:81374275-81374476	HGF	202	4
chr7:81380176-81381618	HGF	1443	37
chr7:81386464-81386659	HGF	196	4
chr7:81387967-81388160	HGF	194	4
chr7:81391982-81392228	HGF	247	7
chr7:81399159-81399492	HGF	334	7
chr7:96649663-96650417	DLX5	755	19
chr7:96651456-96651721	DLX5	266	7
chr7:96653540-96654183	DLX5	644	13
chr7:102993136-102993413	SLC26A5	278	0
chr7:103014618-103015079	SLC26A5	462	10
chr7:103017214-103017349	SLC26A5	136	4
chr7:103018005-103018286	SLC26A5	282	7
chr7:103018852-103019040	SLC26A5	189	4
chr7:103019649-103019822	SLC26A5	174	4
chr7:103020886-103021036	SLC26A5	151	4
chr7:103029414-103029601	SLC26A5	188	4
chr7:103029735-103029911	SLC26A5	177	4
chr7:103030835-103030993	SLC26A5	159	4
chr7:103032028-103032222	SLC26A5	195	4
chr7:103033325-103033553	SLC26A5	229	4
chr7:103038338-103038501	SLC26A5	164	4
chr7:103048257-103048490	SLC26A5	234	4
chr7:103050791-103051036	SLC26A5	246	7
chr7:103051826-103052073	SLC26A5	248	7
chr7:103053408-103053599	SLC26A5	192	4
chr7:103061144-103061364	SLC26A5	221	4
chr7:103061769-103062054	SLC26A5	286	7
chr7:103083489-103083698	SLC26A5	210	4
chr7:103086504-103086664	SLC26A5	161	3
chr7:107301039-107301340	SLC26A4	302	7
chr7:107302043-107302290	SLC26A4	248	7
chr7:107303700-107303920	SLC26A4	221	4
chr7:107312542-107312733	SLC26A4	192	4
chr7:107314568-107314833	SLC26A4	266	7
chr7:107315349-107315594	SLC26A4	246	6
chr7:107323606-107323839	SLC26A4	234	4
chr7:107323859-107324022	SLC26A4	164	4
chr7:107329457-107329685	SLC26A4	229	4
chr7:107330528-107330722	SLC26A4	195	4
chr7:107334807-107334965	SLC26A4	159	4
chr7:107335025-107335201	SLC26A4	177	4
chr7:107336337-107336524	SLC26A4	188	4
chr7:107338446-107338596	SLC26A4	151	4
chr7:107340487-107340660	SLC26A4	174	3
chr7:107341505-107341681	SLC26A4	177	4
chr7:107342231-107342542	SLC26A4	312	7
chr7:107344735-107344870	SLC26A4	136	4
chr7:107350458-107350684	SLC26A4	227	4
chr7:107352943-107353107	SLC26A4	165	4
chr7:107355827-107358292	SLC26A4	2466	47
chr7:129410182-129410372	MIR182	191	4
chr7:129414494-129414649	MIR96	156	4
chr7:129414704-129414894	MIR183	191	4
chr8:28174608-28174873	PNOC	266	7
chr8:28186611-28186840	PNOC	230	4
chr8:28196516-28197048	PNOC	533	13
chr8:28200418-28200906	PNOC	489	13
chr8:28351732-28351900	FZD3	169	4
chr8:28357409-28357535	FZD3	127	4
chr8:28360146-28360759	FZD3	614	16
chr8:28378114-28378391	FZD3	278	7
chr8:28384623-28385721	FZD3	1099	28
chr8:28409079-28409308	FZD3	230	4
chr8:28413214-28413528	FZD3	315	7
chr8:28420274-28421999	FZD3	1726	39
chr8:38268616-38271362	FGFR1	2747	55
chr8:38271395-38271581	FGFR1	187	4
chr8:38271629-38271847	FGFR1	219	4
chr8:38272036-38272187	FGFR1	152	4
chr8:38272256-38272459	FGFR1	204	3
chr8:38273347-38273618	FGFR1	272	7
chr8:38274783-38274974	FGFR1	192	4
chr8:38275347-38275549	FGFR1	203	4
chr8:38275705-38275931	FGFR1	227	4
chr8:38277010-38277293	FGFR1	284	7
chr8:38279274-38279499	FGFR1	226	4
chr8:38280808-38282257	FGFR1	1450	25
chr8:38283599-38283803	FGFR1	205	4
chr8:38285398-38285651	FGFR1	254	7
chr8:38285823-38285993	FGFR1	171	1
chr8:38287159-38287506	FGFR1	348	7
chr8:38297783-38297931	FGFR1	149	4
chr8:38314833-38315092	FGFR1	260	7
chr8:38318573-38318813	FGFR1	241	3
chr8:38325149-38325403	FGFR1	255	7
chr8:38325458-38326392	FGFR1	935	19
chr8:49830198-49831587	SNAI2	1390	27
chr8:49832414-49833040	SNAI2	627	16
chr8:49833705-49834028	SNAI2	324	7
chr8:57025461-57026581	MOS	1121	28
chr8:61591298-61591681	CHD7	384	5
chr8:61653777-61655696	CHD7	1920	46
chr8:61693518-61694029	CHD7	512	13
chr8:61707504-61707726	CHD7	223	4
chr8:61712906-61713124	CHD7	219	4
chr8:61714046-61714192	CHD7	147	3
chr8:61720735-61720871	CHD7	137	4
chr8:61728905-61729100	CHD7	196	4
chr8:61732525-61732689	CHD7	165	4
chr8:61734308-61734526	CHD7	219	4
chr8:61734542-61734744	CHD7	203	4
chr8:61735021-61735345	CHD7	325	7
chr8:61736358-61736615	CHD7	258	7
chr8:61741181-61741405	CHD7	225	4
chr8:61742840-61743176	CHD7	337	7
chr8:61748591-61748882	CHD7	292	7
chr8:61749335-61749611	CHD7	277	6
chr8:61750186-61750434	CHD7	249	4
chr8:61750594-61750854	CHD7	261	4
chr8:61754162-61754353	CHD7	192	4
chr8:61754365-61754651	CHD7	287	7
chr8:61757382-61757662	CHD7	281	7
chr8:61757768-61758008	CHD7	241	7
chr8:61761033-61761203	CHD7	171	4
chr8:61761569-61761753	CHD7	185	4
chr8:61763011-61763221	CHD7	211	4
chr8:61763550-61763703	CHD7	154	4
chr8:61763780-61763918	CHD7	139	4
chr8:61764537-61764846	CHD7	310	7
chr8:61765016-61765305	CHD7	290	7
chr8:61765347-61766099	CHD7	753	19
chr8:61766881-61767122	CHD7	242	7
chr8:61768493-61768801	CHD7	309	7
chr8:61768963-61769487	CHD7	525	13
chr8:61773422-61773724	CHD7	303	6
chr8:61774714-61774935	CHD7	222	4
chr8:61775066-61775251	CHD7	186	4
chr8:61777534-61779503	CHD7	1970	48
chr8:72109629-72111695	EYA1	2067	49
chr8:72123350-72123531	EYA1	182	4
chr8:72127581-72127783	EYA1	203	4
chr8:72127808-72128003	EYA1	196	4
chr8:72128886-72129127	EYA1	242	7
chr8:72129159-72129298	EYA1	140	4
chr8:72156797-72156967	EYA1	171	4
chr8:72181934-72182098	EYA1	165	4
chr8:72183952-72184172	EYA1	221	4
chr8:72211241-72211508	EYA1	268	7
chr8:72211832-72211995	EYA1	164	4
chr8:72229746-72229964	EYA1	219	4
chr8:72233928-72234154	EYA1	227	4
chr8:72234393-72234543	EYA1	151	4
chr8:72246291-72246449	EYA1	159	4
chr8:72266976-72267184	EYA1	209	4
chr8:72268656-72269019	EYA1	364	10
chr8:72273841-72274507	EYA1	667	13
chr8:82390691-82391190	FABP4	500	13
chr8:82391608-82391790	FABP4	183	4
chr8:82392620-82392873	FABP4	254	7
chr8:82395289-82395513	FABP4	225	4
chr8:102504627-102505057	GRHL2	431	10
chr8:102555428-102555704	GRHL2	277	7
chr8:102564902-102565050	GRHL2	149	4
chr8:102570606-102571080	GRHL2	475	10
chr8:102582526-102582662	GRHL2	137	4
chr8:102585855-102586092	GRHL2	238	4
chr8:102589595-102589787	GRHL2	193	4
chr8:102611244-102611419	GRHL2	176	4
chr8:102631726-102631965	GRHL2	240	4
chr8:102643824-102643992	GRHL2	169	4
chr8:102644413-102644633	GRHL2	221	4
chr8:102649084-102649196	GRHL2	113	1
chr8:102656318-102656493	GRHL2	176	4
chr8:102661601-102661767	GRHL2	167	4
chr8:102676641-102676786	GRHL2	146	4
chr8:102678776-102681990	GRHL2	3215	79
chr8:104310620-104310838	FZD6	219	4
chr8:104311018-104311263	FZD6	246	4
chr8:104312143-104312552	FZD6	410	10
chr8:104330777-104331054	FZD6	278	6
chr8:104336668-104337766	FZD6	1099	28
chr8:104340455-104340684	FZD6	230	4
chr8:104341842-104342333	FZD6	492	13
chr8:104343528-104345132	FZD6	1605	40
chr8:119935756-119937041	TNFRSF11B	1286	31
chr8:119938692-119938997	TNFRSF11B	306	7
chr8:119940936-119941208	TNFRSF11B	273	7
chr8:119945129-119945579	TNFRSF11B	451	10
chr8:119963990-119964423	TNFRSF11B	434	10
chr8:133036426-133037063	OC90	638	16
chr8:133041279-133041466	OC90	188	4
chr8:133044087-133044339	OC90	253	7
chr8:133045245-133045451	OC90	207	4
chr8:133046987-133047121	OC90	135	4
chr8:133049644-133049775	OC90	132	3
chr8:133050996-133051118	OC90	123	4
chr8:133051201-133051410	OC90	210	4
chr8:133053250-133053443	OC90	194	4
chr8:133053731-133053986	OC90	256	7
chr8:133056639-133056776	OC90	138	3
chr8:133058024-133058170	OC90	147	4
chr8:133067187-133067360	OC90	174	4
chr8:133071547-133071667	OC90	121	3
chr8:144873049-144873650	SCRIB	602	16
chr8:144873795-144873950	SCRIB	156	4
chr8:144874005-144874343	SCRIB	339	7
chr8:144874349-144875077	SCRIB	729	19
chr8:144875105-144875293	SCRIB	189	4
chr8:144876029-144876172	SCRIB	144	4
chr8:144877167-144877322	SCRIB	156	4
chr8:144877406-144877543	SCRIB	138	4
chr8:144877549-144877740	SCRIB	192	4
chr8:144885512-144886150	SCRIB	639	16
chr8:144886175-144886366	SCRIB	192	4
chr8:144886697-144887035	SCRIB	339	7
chr8:144887063-144887224	SCRIB	162	3
chr8:144887241-144887645	SCRIB	405	10
chr8:144888536-144888694	SCRIB	159	4
chr8:144889053-144889223	SCRIB	171	4
chr8:144889681-144889824	SCRIB	144	4
chr8:144890738-144891235	SCRIB	498	7
chr8:144891680-144891928	SCRIB	249	7
chr8:144892608-144893026	SCRIB	419	10
chr8:144893035-144893555	SCRIB	521	13
chr8:144894395-144894594	SCRIB	200	4
chr8:144894946-144895314	SCRIB	369	10
chr8:144895440-144895584	SCRIB	145	4
chr8:144895599-144895736	SCRIB	138	4
chr8:144895766-144895936	SCRIB	171	4
chr8:144895947-144896106	SCRIB	160	4
chr8:144896130-144896328	SCRIB	199	4
chr8:144897343-144897589	SCRIB	247	4
chr9:12693345-12693518	TYRP1	174	4
chr9:12693871-12694421	TYRP1	551	13
chr9:12695474-12695877	TYRP1	404	10
chr9:12698410-12698695	TYRP1	286	7
chr9:12702230-12702478	TYRP1	249	7
chr9:12704485-12704745	TYRP1	261	7
chr9:12707956-12708183	TYRP1	228	4
chr9:12708936-12710305	TYRP1	1370	31
chr9:21802594-21802820	MTAP	227	4
chr9:21815391-21815558	MTAP	168	4
chr9:21816672-21816811	MTAP	140	4
chr9:21817993-21818241	MTAP	249	7
chr9:21837866-21838049	MTAP	184	4
chr9:21854589-21854909	MTAP	321	7
chr9:21859261-21859464	MTAP	204	4
chr9:21861934-21866007	MTAP	4074	55
chr9:22029391-22029633	MTAP	243	7
chr9:71736183-71736321	TJP2	139	1
chr9:71766526-71766727	TJP2	202	4
chr9:71788930-71789388	TJP2	459	7
chr9:71819886-71820270	TJP2	385	10
chr9:71827423-71827557	TJP2	135	4
chr9:71831214-71831419	TJP2	206	4
chr9:71833132-71833315	TJP2	184	4
chr9:71835762-71836452	TJP2	691	16
chr9:71840179-71840363	TJP2	185	4
chr9:71840897-71841131	TJP2	235	4
chr9:71842640-71842829	TJP2	190	3
chr9:71842856-71843070	TJP2	215	4
chr9:71844059-71844206	TJP2	148	4
chr9:71844957-71845188	TJP2	232	4
chr9:71849314-71849503	TJP2	190	3
chr9:71850903-71851194	TJP2	292	7
chr9:71851824-71852092	TJP2	269	7
chr9:71852753-71852929	TJP2	177	3
chr9:71853585-71853745	TJP2	161	3
chr9:71854812-71855103	TJP2	292	7
chr9:71861565-71861746	TJP2	182	4
chr9:71862887-71864700	TJP2	1814	42
chr9:71865910-71866320	TJP2	411	10
chr9:71867690-71867856	TJP2	167	4
chr9:71869084-71870164	TJP2	1081	27
chr9:75136676-75136869	TMC1	194	0
chr9:75192777-75192979	TMC1	203	0
chr9:75231243-75231433	TMC1	191	0
chr9:75242796-75243019	TMC1	224	3
chr9:75263472-75263620	TMC1	149	4
chr9:75303584-75303712	TMC1	129	4
chr9:75309418-75309670	TMC1	253	7
chr9:75315393-75315599	TMC1	207	4
chr9:75354994-75355165	TMC1	172	3
chr9:75357319-75357481	TMC1	163	4
chr9:75366725-75366912	TMC1	188	4
chr9:75369661-75369840	TMC1	180	4
chr9:75387288-75387511	TMC1	224	4
chr9:75403214-75403439	TMC1	226	4
chr9:75403998-75404273	TMC1	276	7
chr9:75406761-75407021	TMC1	261	7
chr9:75407066-75407308	TMC1	243	7
chr9:75420257-75420466	TMC1	210	3
chr9:75431018-75431166	TMC1	149	4
chr9:75435717-75436037	TMC1	321	7
chr9:75441744-75441950	TMC1	207	4
chr9:75445326-75445485	TMC1	160	4
chr9:75445506-75445638	TMC1	133	3
chr9:75450826-75451307	TMC1	482	10
chr9:87283425-87283740	NTRK2	316	7
chr9:87284176-87284378	NTRK2	203	3
chr9:87284554-87284843	NTRK2	290	7
chr9:87285251-87285915	NTRK2	665	16
chr9:87317033-87317188	NTRK2	156	4
chr9:87317222-87317374	NTRK2	153	4
chr9:87322718-87322867	NTRK2	150	4
chr9:87325511-87325746	NTRK2	236	4
chr9:87338447-87338664	NTRK2	218	4
chr9:87339098-87339311	NTRK2	214	4
chr9:87342528-87342914	NTRK2	387	10
chr9:87356766-87356882	NTRK2	117	1
chr9:87359847-87360028	NTRK2	182	4
chr9:87366860-87367040	NTRK2	181	4
chr9:87425416-87430661	NTRK2	5246	108
chr9:87475914-87476042	NTRK2	129	4
chr9:87482117-87482386	NTRK2	270	6
chr9:87486663-87492852	NTRK2	6190	142
chr9:87549036-87549247	NTRK2	212	4
chr9:87563336-87563589	NTRK2	254	7
chr9:87570157-87570472	NTRK2	316	7
chr9:87635080-87635319	NTRK2	240	4
chr9:87636126-87638545	NTRK2	2420	55
chr9:102584096-102584729	NR4A3	634	12
chr9:102587900-102588148	NR4A3	249	7
chr9:102588968-102589123	NR4A3	156	4
chr9:102590276-102591315	NR4A3	1040	21
chr9:102594930-102595140	NR4A3	211	4
chr9:102595523-102596380	NR4A3	858	15
chr9:102606890-102607170	NR4A3	281	7
chr9:102609678-102609937	NR4A3	260	7
chr9:102625861-102629213	NR4A3	3353	72
chr9:117164320-117165256	DFNB31	937	22
chr9:117165456-117165659	DFNB31	204	4
chr9:117166135-117166397	DFNB31	263	6
chr9:117168594-117169212	DFNB31	619	16
chr9:117170186-117170338	DFNB31	153	4
chr9:117185553-117185843	DFNB31	291	6
chr9:117186573-117186866	DFNB31	294	7
chr9:117187227-117187344	DFNB31	118	1
chr9:117188450-117188733	DFNB31	284	7
chr9:117228506-117228712	DFNB31	207	4
chr9:117240792-117241091	DFNB31	300	7
chr9:117265346-117265535	DFNB31	190	4
chr9:117266423-117267776	DFNB31	1354	28
chr9:132427879-132428445	PRRX2	567	4
chr9:132481469-132481737	PRRX2	269	7
chr9:132482834-132483093	PRRX2	260	4
chr9:132484455-132484989	PRRX2	535	13
chr9:135457952-135458690	BARHL1	739	19
chr9:135462675-135462978	BARHL1	304	7
chr9:135464574-135465680	BARHL1	1107	28
chr9:139388856-139392050	NOTCH1	3195	76
chr9:139393310-139393488	NOTCH1	179	4
chr9:139393523-139393751	NOTCH1	229	4
chr9:139394963-139395339	NOTCH1	377	10
chr9:139396159-139396405	NOTCH1	247	7
chr9:139396412-139396580	NOTCH1	169	4
chr9:139396683-139396980	NOTCH1	298	7
chr9:139397593-139397822	NOTCH1	230	4
chr9:139399084-139399596	NOTCH1	513	13
chr9:139399721-139400373	NOTCH1	653	16
chr9:139400938-139401465	NOTCH1	528	13
chr9:139401716-139401929	NOTCH1	214	4
chr9:139402366-139402631	NOTCH1	266	7
chr9:139402643-139402877	NOTCH1	235	4
chr9:139403281-139403563	NOTCH1	283	7
chr9:139404144-139404453	NOTCH1	310	7
chr9:139405064-139405297	NOTCH1	234	4
chr9:139405563-139405763	NOTCH1	201	4
chr9:139407432-139407626	NOTCH1	195	4
chr9:139407803-139408029	NOTCH1	227	4
chr9:139408921-139409194	NOTCH1	274	7
chr9:139409701-139409892	NOTCH1	192	4
chr9:139409894-139410208	NOTCH1	315	7
chr9:139410392-139410586	NOTCH1	195	4
chr9:139411683-139411877	NOTCH1	195	4
chr9:139412163-139412429	NOTCH1	267	7
chr9:139412548-139412784	NOTCH1	237	4
chr9:139413002-139413316	NOTCH1	315	7
chr9:139413854-139414057	NOTCH1	204	4
chr9:139417261-139417680	NOTCH1	420	10
chr9:139418128-139418471	NOTCH1	344	7
chr9:139438435-139438594	NOTCH1	160	4
chr9:139440137-139440278	NOTCH1	142	3
chr9:140086028-140086857	TPRN	830	19
chr9:140086862-140087183	TPRN	322	4
chr9:140093398-140095020	TPRN	1623	28
chr10:8096626-8096894	GATA3	269	2
chr10:8097209-8097899	GATA3	691	16
chr10:8100227-8100844	GATA3	618	16
chr10:8105915-8106141	GATA3	227	4
chr10:8111395-8111601	GATA3	207	4
chr10:8115661-8117202	GATA3	1542	33
chr10:15559047-15559283	ITGA8	237	4
chr10:15561248-15561451	ITGA8	204	4
chr10:15573008-15573190	ITGA8	183	3
chr10:15590413-15590607	ITGA8	195	4
chr10:15600032-15600241	ITGA8	210	4
[truncated: 1,963 more rows]
