# Supplementary material for: Targeted genomic capture and massively parallel sequencing to identify genes for hereditary hearing loss in middle eastern families
Source: Genome Biol. 2011 Sep 14;12(9):R89. doi: 10.1186/gb-2011-12-9-r89 (PMC3308052; doi:10.1186/gb-2011-12-9-r89)
Supplement: Additional file 4 — Table of primers and restriction enzyme digestion assays. [file gb-2011-12-9-r89-S4.XLS]

## Sheet: SI Table 3
Additional file 4 Primers and restriction enzyme digestion assays
Gene	NCBI reference	Mutation	Exon	Restriction enzyme	Primers	Conditions	WT fragments (bp)	Mutant fragments (bp)
TMC1	NM_138691.2	p.R604X	20	SalI (NEB)	SalI-Mod*-20F: CCCAGCCTCCCAGGCATCAATATCCGT	37º, 3hr	233, 26	259
					RE20R: GAACACGATGCCTGAGTCAA
		p.S647P	20	HincII Fast-Digest (Fermentas)	RE20F: CAGGTGCAGTGTGACTTTGTT	37º, 30min	244, 26	270
					HincII-Mod-20R:CGATCATGTACAAGACAGGCATTGTTG
		p.W404R	15	MscI (NEB)	RE15F: tgggtttttgtttgtttgtttg	37º, 3hr	220, 26	246
					MscI-Mod-15R: atgcagagacgaacTTCATTTTTTGGC
CDH23	NM_022124.2	p.V2635F	54	AccI (NEB)	54F:CTACGGCAGGAGAAAGAGCA	37º, 8hr	245, 134	379
					RE54R: CCCTAGGGACTTTCCAGGAG
MYO15A	NM_016239	p.R2728H	44	FspI Fast-Digest (Fermentas)	StyI-Mod-44F: CGACACGCTCTCCGAGGCCTGCCTGC	37º, 30min	166,26	192
					RE44R: caaggaggcacatgtctgg
		p.R125VfsX101	2	BsrBI (NEB)	RE2F: CAGAAGACCAAGCGCAAGAG	37º, 3hr	176, 23	199
					BsrBI-Mod-2R: TGGCCGTGGACGCTTTGCTGAGTGAG
		p.E1414K	10		AATCATACCAGGGCACCTCTGC		515
					CTTTCCTGCTTCCGCTTTGGAC
WFS1	NM_001145853	p.E864K	8		CCAGCAGCGAGTTCAAGAGC		436
					ACACAGCAGCCTTCCCTTTG
TECTA	NM_005422	p.T1866M	18	NspI (NEB)	18F: gccatttctccactttcagg	37º, 3hr	354	249, 105
					18R: tagggcatcaaagacaaacg
*Mod – modified to include a restriction site based on the principle of PCR-mediated site-directed mutagenesis (PSDM); modified nucleotides are underlined
Capital letters -exonic sequence
Lowercase letters - intronic sequence
